# Supplementary material for: Plasma campesterol and ABCG5/ABCG8 gene loci on the risk of cholelithiasis and cholecystitis: evidence from Mendelian randomization and colocalization analyses
Source: Hum Genomics. 2024 Feb 12;18:19. doi: 10.1186/s40246-024-00583-y (PMC10863091; doi:10.1186/s40246-024-00583-y)
Supplement: Supplementary file 5 — Additional file 5. Table S1–29 The calculated estimates, sensitivity analyses and heterogeneity results of the MR analyses. [file 40246_2024_583_MOESM5_ESM.xlsx]

## Sheet: 1_summary
id.exposure	outcome	exposure	type	nsnp	b	se	pval	or
jkOpuM	cholecystitis_R9	ximenoylcarnitine (C26:1)*	MR Egger_cholecystitis_R9	3	0.562634	0.319125	0.3285	1.755
jkOpuM	cholecystitis_R9	ximenoylcarnitine (C26:1)*	Weighted median_cholecystitis_R9	3	0.230341	0.0769308	0.002752	1.259
jkOpuM	cholecystitis_R9	ximenoylcarnitine (C26:1)*	Inverse variance weighted_cholecystitis_R9	3	0.195732	0.0655578	0.00283	1.216
jkOpuM	cholecystitis_R9	ximenoylcarnitine (C26:1)*	Inverse variance weighted (fixed effects)_cholecystitis_R9	3	0.195732	0.0655578	0.00283	1.216
jkOpuM	cholelithiasis_R9	ximenoylcarnitine (C26:1)*	MR Egger_cholelithiasis_R9	3	0.210478	0.186229	0.4611	1.234
jkOpuM	cholelithiasis_R9	ximenoylcarnitine (C26:1)*	Weighted median_cholelithiasis_R9	3	0.072225	0.0300106	0.0161	1.075
jkOpuM	cholelithiasis_R9	ximenoylcarnitine (C26:1)*	Inverse variance weighted_cholelithiasis_R9	3	0.085686	0.0328488	0.009094	1.089
jkOpuM	cholelithiasis_R9	ximenoylcarnitine (C26:1)*	Inverse variance weighted (fixed effects)_cholelithiasis_R9	3	0.085686	0.0240942	0.0003761	1.089
jkOpuM	cholecystitis_without_cholelithiasis_fastGWA	ximenoylcarnitine (C26:1)*	MR Egger_cholecystitis_without_cholelithiasis_UKBB	3	0.0329959	0.399258	0.9475	1.034
jkOpuM	cholecystitis_without_cholelithiasis_fastGWA	ximenoylcarnitine (C26:1)*	Weighted median_cholecystitis_without_cholelithiasis_UKBB	3	-0.0578304	0.103906	0.5778	0.944
jkOpuM	cholecystitis_without_cholelithiasis_fastGWA	ximenoylcarnitine (C26:1)*	Inverse variance weighted_cholecystitis_without_cholelithiasis_UKBB	3	-0.0538685	0.08908	0.5454	0.948
jkOpuM	cholecystitis_without_cholelithiasis_fastGWA	ximenoylcarnitine (C26:1)*	Inverse variance weighted (fixed effects)_cholecystitis_without_cholelithiasis_UKBB	3	-0.0538685	0.08908	0.5454	0.948
jkOpuM	cholelithiasis_with_acute_cholecystitis_fastGWA	ximenoylcarnitine (C26:1)*	MR Egger_cholelithiasis_with_acute_cholecystitis_UKBB	3	0.295912	0.519945	0.6706	1.344
jkOpuM	cholelithiasis_with_acute_cholecystitis_fastGWA	ximenoylcarnitine (C26:1)*	Weighted median_cholelithiasis_with_acute_cholecystitis_UKBB	3	-0.0705249	0.129865	0.5871	0.932
jkOpuM	cholelithiasis_with_acute_cholecystitis_fastGWA	ximenoylcarnitine (C26:1)*	Inverse variance weighted_cholelithiasis_with_acute_cholecystitis_UKBB	3	-0.117476	0.115978	0.3111	0.889
jkOpuM	cholelithiasis_with_acute_cholecystitis_fastGWA	ximenoylcarnitine (C26:1)*	Inverse variance weighted (fixed effects)_cholelithiasis_with_acute_cholecystitis_UKBB	3	-0.117476	0.115978	0.3111	0.889
jkOpuM	cholelithiasis_with_other_cholecystitis_fastGWA	ximenoylcarnitine (C26:1)*	MR Egger_cholelithiasis_with_other_cholecystitis_UKBB	3	0.0694793	0.62299	0.9293	1.072
jkOpuM	cholelithiasis_with_other_cholecystitis_fastGWA	ximenoylcarnitine (C26:1)*	Weighted median_cholelithiasis_with_other_cholecystitis_UKBB	3	0.105572	0.0822669	0.1994	1.111
jkOpuM	cholelithiasis_with_other_cholecystitis_fastGWA	ximenoylcarnitine (C26:1)*	Inverse variance weighted_cholelithiasis_with_other_cholecystitis_UKBB	3	0.0755895	0.0982705	0.4418	1.079
jkOpuM	cholelithiasis_with_other_cholecystitis_fastGWA	ximenoylcarnitine (C26:1)*	Inverse variance weighted (fixed effects)_cholelithiasis_with_other_cholecystitis_UKBB	3	0.0755895	0.0617103	0.2206	1.079
2PkEs5	cholecystitis_R9	xanthurenate	Wald ratio_cholecystitis_R9	1	0.716922	0.138766	2.386e-07	2.048
2PkEs5	cholelithiasis_R9	xanthurenate	Wald ratio_cholelithiasis_R9	1	0.554921	0.0507084	7.15e-28	1.742
2PkEs5	cholecystitis_without_cholelithiasis_fastGWA	xanthurenate	Wald ratio_cholecystitis_without_cholelithiasis_UKBB	1	0.435246	0.185179	0.01875	1.545
2PkEs5	cholelithiasis_with_acute_cholecystitis_fastGWA	xanthurenate	Wald ratio_cholelithiasis_with_acute_cholecystitis_UKBB	1	0.539596	0.241115	0.02523	1.715
2PkEs5	cholelithiasis_with_other_cholecystitis_fastGWA	xanthurenate	Wald ratio_cholelithiasis_with_other_cholecystitis_UKBB	1	0.30306	0.128337	0.0182	1.354
GdzxVD	cholecystitis_R9	X-26111	Inverse variance weighted_cholecystitis_R9	2	0.00858399	0.0843863	0.919	1.009
GdzxVD	cholecystitis_R9	X-26111	Inverse variance weighted (fixed effects)_cholecystitis_R9	2	0.00858399	0.0843863	0.919	1.009
GdzxVD	cholelithiasis_R9	X-26111	Inverse variance weighted_cholelithiasis_R9	2	0.0626974	0.0518054	0.2262	1.065
GdzxVD	cholelithiasis_R9	X-26111	Inverse variance weighted (fixed effects)_cholelithiasis_R9	2	0.0626974	0.0309171	0.04257	1.065
GdzxVD	cholecystitis_without_cholelithiasis_fastGWA	X-26111	Inverse variance weighted_cholecystitis_without_cholelithiasis_UKBB	2	0.155827	0.115588	0.1776	1.169
GdzxVD	cholecystitis_without_cholelithiasis_fastGWA	X-26111	Inverse variance weighted (fixed effects)_cholecystitis_without_cholelithiasis_UKBB	2	0.155827	0.115588	0.1776	1.169
GdzxVD	cholelithiasis_with_acute_cholecystitis_fastGWA	X-26111	Inverse variance weighted_cholelithiasis_with_acute_cholecystitis_UKBB	2	-0.137781	0.150698	0.3606	0.871
GdzxVD	cholelithiasis_with_acute_cholecystitis_fastGWA	X-26111	Inverse variance weighted (fixed effects)_cholelithiasis_with_acute_cholecystitis_UKBB	2	-0.137781	0.150698	0.3606	0.871
GdzxVD	cholelithiasis_with_other_cholecystitis_fastGWA	X-26111	Inverse variance weighted_cholelithiasis_with_other_cholecystitis_UKBB	2	0.174395	0.0802217	0.02971	1.191
GdzxVD	cholelithiasis_with_other_cholecystitis_fastGWA	X-26111	Inverse variance weighted (fixed effects)_cholelithiasis_with_other_cholecystitis_UKBB	2	0.174395	0.0802217	0.02971	1.191
Vpxj8d	cholecystitis_R9	X-26109	MR Egger_cholecystitis_R9	5	-0.117743	0.0532532	0.114	0.889
Vpxj8d	cholecystitis_R9	X-26109	Weighted median_cholecystitis_R9	5	-0.0298162	0.0349033	0.393	0.971
Vpxj8d	cholecystitis_R9	X-26109	Inverse variance weighted_cholecystitis_R9	5	-0.0107434	0.0483342	0.8241	0.989
Vpxj8d	cholecystitis_R9	X-26109	Inverse variance weighted (fixed effects)_cholecystitis_R9	5	-0.0107434	0.0304745	0.7244	0.989
Vpxj8d	cholelithiasis_R9	X-26109	MR Egger_cholelithiasis_R9	5	-0.0837479	0.0917801	0.4288	0.92
Vpxj8d	cholelithiasis_R9	X-26109	Weighted median_cholelithiasis_R9	5	0.0239795	0.012129	0.04804	1.024
Vpxj8d	cholelithiasis_R9	X-26109	Inverse variance weighted_cholelithiasis_R9	5	0.0493159	0.0680869	0.4689	1.051
Vpxj8d	cholelithiasis_R9	X-26109	Inverse variance weighted (fixed effects)_cholelithiasis_R9	5	0.0493159	0.0112163	1.099e-05	1.051
Vpxj8d	cholecystitis_without_cholelithiasis_fastGWA	X-26109	MR Egger_cholecystitis_without_cholelithiasis_UKBB	5	-0.0781368	0.097776	0.4826	0.925
Vpxj8d	cholecystitis_without_cholelithiasis_fastGWA	X-26109	Weighted median_cholecystitis_without_cholelithiasis_UKBB	5	0.00436449	0.0491991	0.9293	1.004
Vpxj8d	cholecystitis_without_cholelithiasis_fastGWA	X-26109	Inverse variance weighted_cholecystitis_without_cholelithiasis_UKBB	5	0.056549	0.0750925	0.4514	1.058
Vpxj8d	cholecystitis_without_cholelithiasis_fastGWA	X-26109	Inverse variance weighted (fixed effects)_cholecystitis_without_cholelithiasis_UKBB	5	0.056549	0.0422436	0.1807	1.058
Vpxj8d	cholelithiasis_with_acute_cholecystitis_fastGWA	X-26109	MR Egger_cholelithiasis_with_acute_cholecystitis_UKBB	5	-0.107792	0.126956	0.4582	0.898
Vpxj8d	cholelithiasis_with_acute_cholecystitis_fastGWA	X-26109	Weighted median_cholelithiasis_with_acute_cholecystitis_UKBB	5	-0.0312115	0.0607495	0.6074	0.969
Vpxj8d	cholelithiasis_with_acute_cholecystitis_fastGWA	X-26109	Inverse variance weighted_cholelithiasis_with_acute_cholecystitis_UKBB	5	0.00232682	0.0811699	0.9771	1.002
Vpxj8d	cholelithiasis_with_acute_cholecystitis_fastGWA	X-26109	Inverse variance weighted (fixed effects)_cholelithiasis_with_acute_cholecystitis_UKBB	5	0.00232682	0.054968	0.9662	1.002
Vpxj8d	cholelithiasis_with_other_cholecystitis_fastGWA	X-26109	MR Egger_cholelithiasis_with_other_cholecystitis_UKBB	5	-0.0515378	0.104127	0.6546	0.95
Vpxj8d	cholelithiasis_with_other_cholecystitis_fastGWA	X-26109	Weighted median_cholelithiasis_with_other_cholecystitis_UKBB	5	0.0726923	0.0315163	0.02108	1.075
Vpxj8d	cholelithiasis_with_other_cholecystitis_fastGWA	X-26109	Inverse variance weighted_cholelithiasis_with_other_cholecystitis_UKBB	5	0.129111	0.0909051	0.1555	1.138
Vpxj8d	cholelithiasis_with_other_cholecystitis_fastGWA	X-26109	Inverse variance weighted (fixed effects)_cholelithiasis_with_other_cholecystitis_UKBB	5	0.129111	0.0292841	1.039e-05	1.138
8klidv	cholecystitis_R9	X-26054	MR Egger_cholecystitis_R9	3	0.163654	0.13644	0.4424	1.178
8klidv	cholecystitis_R9	X-26054	Weighted median_cholecystitis_R9	3	0.0526609	0.0453917	0.246	1.054
8klidv	cholecystitis_R9	X-26054	Inverse variance weighted_cholecystitis_R9	3	0.0399854	0.0654753	0.5414	1.041
8klidv	cholecystitis_R9	X-26054	Inverse variance weighted (fixed effects)_cholecystitis_R9	3	0.0399854	0.0436525	0.3597	1.041
8klidv	cholelithiasis_R9	X-26054	MR Egger_cholelithiasis_R9	3	0.176103	0.0336785	0.1203	1.193
8klidv	cholelithiasis_R9	X-26054	Weighted median_cholelithiasis_R9	3	0.0233001	0.0162703	0.1521	1.024
8klidv	cholelithiasis_R9	X-26054	Inverse variance weighted_cholelithiasis_R9	3	0.00486105	0.065883	0.9412	1.005
8klidv	cholelithiasis_R9	X-26054	Inverse variance weighted (fixed effects)_cholelithiasis_R9	3	0.00486105	0.0159675	0.7608	1.005
8klidv	cholecystitis_without_cholelithiasis_fastGWA	X-26054	MR Egger_cholecystitis_without_cholelithiasis_UKBB	4	-0.0373208	0.212478	0.8767	0.963
8klidv	cholecystitis_without_cholelithiasis_fastGWA	X-26054	Weighted median_cholecystitis_without_cholelithiasis_UKBB	4	-0.0180151	0.0598716	0.7635	0.982
8klidv	cholecystitis_without_cholelithiasis_fastGWA	X-26054	Inverse variance weighted_cholecystitis_without_cholelithiasis_UKBB	4	-0.0158711	0.0884157	0.8575	0.984
8klidv	cholecystitis_without_cholelithiasis_fastGWA	X-26054	Inverse variance weighted (fixed effects)_cholecystitis_without_cholelithiasis_UKBB	4	-0.0158711	0.054732	0.7718	0.984
8klidv	cholelithiasis_with_acute_cholecystitis_fastGWA	X-26054	MR Egger_cholelithiasis_with_acute_cholecystitis_UKBB	4	0.332206	0.140063	0.1411	1.394
8klidv	cholelithiasis_with_acute_cholecystitis_fastGWA	X-26054	Weighted median_cholelithiasis_with_acute_cholecystitis_UKBB	4	-0.0263074	0.0738686	0.7217	0.974
8klidv	cholelithiasis_with_acute_cholecystitis_fastGWA	X-26054	Inverse variance weighted_cholelithiasis_with_acute_cholecystitis_UKBB	4	-0.0912094	0.152766	0.5505	0.913
8klidv	cholelithiasis_with_acute_cholecystitis_fastGWA	X-26054	Inverse variance weighted (fixed effects)_cholelithiasis_with_acute_cholecystitis_UKBB	4	-0.0912094	0.0712358	0.2004	0.913
8klidv	cholelithiasis_with_other_cholecystitis_fastGWA	X-26054	MR Egger_cholelithiasis_with_other_cholecystitis_UKBB	4	0.232605	0.277288	0.4898	1.262
8klidv	cholelithiasis_with_other_cholecystitis_fastGWA	X-26054	Weighted median_cholelithiasis_with_other_cholecystitis_UKBB	4	0.0140783	0.042048	0.7378	1.014
8klidv	cholelithiasis_with_other_cholecystitis_fastGWA	X-26054	Inverse variance weighted_cholelithiasis_with_other_cholecystitis_UKBB	4	-0.0236622	0.14453	0.87	0.977
8klidv	cholelithiasis_with_other_cholecystitis_fastGWA	X-26054	Inverse variance weighted (fixed effects)_cholelithiasis_with_other_cholecystitis_UKBB	4	-0.0236622	0.0378939	0.5323	0.977
vz0doF	cholecystitis_R9	X-25810	Wald ratio_cholecystitis_R9	1	0.126367	0.212204	0.5515	1.135
vz0doF	cholelithiasis_R9	X-25810	Wald ratio_cholelithiasis_R9	1	0.0621071	0.0776558	0.4238	1.064
vz0doF	cholecystitis_without_cholelithiasis_fastGWA	X-25810	Wald ratio_cholecystitis_without_cholelithiasis_UKBB	1	-0.0505562	0.278315	0.8559	0.951
vz0doF	cholelithiasis_with_acute_cholecystitis_fastGWA	X-25810	Wald ratio_cholelithiasis_with_acute_cholecystitis_UKBB	1	-0.341331	0.362352	0.3462	0.711
vz0doF	cholelithiasis_with_other_cholecystitis_fastGWA	X-25810	Wald ratio_cholelithiasis_with_other_cholecystitis_UKBB	1	0.0159555	0.192847	0.9341	1.016
VXj5FQ	cholecystitis_R9	X-25790	Wald ratio_cholecystitis_R9	1	-0.261209	0.188887	0.1667	0.77
VXj5FQ	cholelithiasis_R9	X-25790	Wald ratio_cholelithiasis_R9	1	-0.130517	0.0691831	0.05922	0.878
VXj5FQ	cholecystitis_without_cholelithiasis_fastGWA	X-25790	Wald ratio_cholecystitis_without_cholelithiasis_UKBB	1	-0.363387	0.237982	0.1268	0.695
VXj5FQ	cholelithiasis_with_acute_cholecystitis_fastGWA	X-25790	Wald ratio_cholelithiasis_with_acute_cholecystitis_UKBB	1	0.0366794	0.309953	0.9058	1.037
VXj5FQ	cholelithiasis_with_other_cholecystitis_fastGWA	X-25790	Wald ratio_cholelithiasis_with_other_cholecystitis_UKBB	1	-0.0340554	0.165189	0.8367	0.967
DCkmZV	cholecystitis_R9	X-25433	Inverse variance weighted_cholecystitis_R9	2	0.0830541	0.0721025	0.2494	1.087
DCkmZV	cholecystitis_R9	X-25433	Inverse variance weighted (fixed effects)_cholecystitis_R9	2	0.0830541	0.0721025	0.2494	1.087
DCkmZV	cholelithiasis_R9	X-25433	Inverse variance weighted_cholelithiasis_R9	2	0.030584	0.0264016	0.2467	1.031
DCkmZV	cholelithiasis_R9	X-25433	Inverse variance weighted (fixed effects)_cholelithiasis_R9	2	0.030584	0.0264016	0.2467	1.031
DCkmZV	cholecystitis_without_cholelithiasis_fastGWA	X-25433	Inverse variance weighted_cholecystitis_without_cholelithiasis_UKBB	2	0.0874308	0.105006	0.4051	1.091
DCkmZV	cholecystitis_without_cholelithiasis_fastGWA	X-25433	Inverse variance weighted (fixed effects)_cholecystitis_without_cholelithiasis_UKBB	2	0.0874308	0.105006	0.4051	1.091
DCkmZV	cholelithiasis_with_acute_cholecystitis_fastGWA	X-25433	Inverse variance weighted_cholelithiasis_with_acute_cholecystitis_UKBB	2	-0.0879592	0.136844	0.5204	0.916
DCkmZV	cholelithiasis_with_acute_cholecystitis_fastGWA	X-25433	Inverse variance weighted (fixed effects)_cholelithiasis_with_acute_cholecystitis_UKBB	2	-0.0879592	0.136844	0.5204	0.916
DCkmZV	cholelithiasis_with_other_cholecystitis_fastGWA	X-25433	Inverse variance weighted_cholelithiasis_with_other_cholecystitis_UKBB	2	0.173211	0.0728336	0.0174	1.189
DCkmZV	cholelithiasis_with_other_cholecystitis_fastGWA	X-25433	Inverse variance weighted (fixed effects)_cholelithiasis_with_other_cholecystitis_UKBB	2	0.173211	0.0728336	0.0174	1.189
KHsMzF	cholecystitis_R9	X-25422	MR Egger_cholecystitis_R9	4	-0.03169	0.431459	0.9481	0.969
KHsMzF	cholecystitis_R9	X-25422	Weighted median_cholecystitis_R9	4	-0.0381003	0.083268	0.6473	0.963
KHsMzF	cholecystitis_R9	X-25422	Inverse variance weighted_cholecystitis_R9	4	-0.00104654	0.0695593	0.988	0.999
KHsMzF	cholecystitis_R9	X-25422	Inverse variance weighted (fixed effects)_cholecystitis_R9	4	-0.00104654	0.0695593	0.988	0.999
KHsMzF	cholelithiasis_R9	X-25422	MR Egger_cholelithiasis_R9	4	-0.112546	0.221939	0.6625	0.894
KHsMzF	cholelithiasis_R9	X-25422	Weighted median_cholelithiasis_R9	4	0.0101753	0.03332	0.7601	1.01
KHsMzF	cholelithiasis_R9	X-25422	Inverse variance weighted_cholelithiasis_R9	4	0.0318551	0.039181	0.4162	1.032
KHsMzF	cholelithiasis_R9	X-25422	Inverse variance weighted (fixed effects)_cholelithiasis_R9	4	0.0318551	0.0254598	0.2109	1.032
KHsMzF	cholecystitis_without_cholelithiasis_fastGWA	X-25422	MR Egger_cholecystitis_without_cholelithiasis_UKBB	4	-0.25692	0.825742	0.7851	0.773
KHsMzF	cholecystitis_without_cholelithiasis_fastGWA	X-25422	Weighted median_cholecystitis_without_cholelithiasis_UKBB	4	-0.0725686	0.113448	0.5224	0.93
KHsMzF	cholecystitis_without_cholelithiasis_fastGWA	X-25422	Inverse variance weighted_cholecystitis_without_cholelithiasis_UKBB	4	-0.0615313	0.139789	0.6598	0.94
KHsMzF	cholecystitis_without_cholelithiasis_fastGWA	X-25422	Inverse variance weighted (fixed effects)_cholecystitis_without_cholelithiasis_UKBB	4	-0.0615313	0.0850963	0.4696	0.94
KHsMzF	cholelithiasis_with_acute_cholecystitis_fastGWA	X-25422	MR Egger_cholelithiasis_with_acute_cholecystitis_UKBB	4	0.556554	0.574922	0.4351	1.745
KHsMzF	cholelithiasis_with_acute_cholecystitis_fastGWA	X-25422	Weighted median_cholelithiasis_with_acute_cholecystitis_UKBB	4	0.0722815	0.133207	0.5874	1.075
KHsMzF	cholelithiasis_with_acute_cholecystitis_fastGWA	X-25422	Inverse variance weighted_cholelithiasis_with_acute_cholecystitis_UKBB	4	-0.0168061	0.118296	0.887	0.983
KHsMzF	cholelithiasis_with_acute_cholecystitis_fastGWA	X-25422	Inverse variance weighted (fixed effects)_cholelithiasis_with_acute_cholecystitis_UKBB	4	-0.0168061	0.110734	0.8794	0.983
KHsMzF	cholelithiasis_with_other_cholecystitis_fastGWA	X-25422	MR Egger_cholelithiasis_with_other_cholecystitis_UKBB	4	0.0637786	0.288317	0.8455	1.066
KHsMzF	cholelithiasis_with_other_cholecystitis_fastGWA	X-25422	Weighted median_cholelithiasis_with_other_cholecystitis_UKBB	4	-0.00614457	0.0669006	0.9268	0.994
KHsMzF	cholelithiasis_with_other_cholecystitis_fastGWA	X-25422	Inverse variance weighted_cholelithiasis_with_other_cholecystitis_UKBB	4	-0.032745	0.0589348	0.5785	0.968
KHsMzF	cholelithiasis_with_other_cholecystitis_fastGWA	X-25422	Inverse variance weighted (fixed effects)_cholelithiasis_with_other_cholecystitis_UKBB	4	-0.032745	0.0589348	0.5785	0.968
eWMgi2	cholecystitis_R9	X-25420	Inverse variance weighted_cholecystitis_R9	2	0.00459756	0.231489	0.9842	1.005
eWMgi2	cholecystitis_R9	X-25420	Inverse variance weighted (fixed effects)_cholecystitis_R9	2	0.00459756	0.128961	0.9716	1.005
eWMgi2	cholelithiasis_R9	X-25420	Inverse variance weighted_cholelithiasis_R9	2	0.159696	0.233431	0.4939	1.173
eWMgi2	cholelithiasis_R9	X-25420	Inverse variance weighted (fixed effects)_cholelithiasis_R9	2	0.159696	0.0472269	0.000721	1.173
eWMgi2	cholecystitis_without_cholelithiasis_fastGWA	X-25420	Inverse variance weighted_cholecystitis_without_cholelithiasis_UKBB	2	0.105164	0.510074	0.8367	1.111
eWMgi2	cholecystitis_without_cholelithiasis_fastGWA	X-25420	Inverse variance weighted (fixed effects)_cholecystitis_without_cholelithiasis_UKBB	2	0.105164	0.16297	0.5187	1.111
eWMgi2	cholelithiasis_with_acute_cholecystitis_fastGWA	X-25420	Inverse variance weighted_cholelithiasis_with_acute_cholecystitis_UKBB	2	0.218353	0.212068	0.3032	1.244
eWMgi2	cholelithiasis_with_acute_cholecystitis_fastGWA	X-25420	Inverse variance weighted (fixed effects)_cholelithiasis_with_acute_cholecystitis_UKBB	2	0.218353	0.212068	0.3032	1.244
eWMgi2	cholelithiasis_with_other_cholecystitis_fastGWA	X-25420	Inverse variance weighted_cholelithiasis_with_other_cholecystitis_UKBB	2	0.049101	0.171661	0.7749	1.05
eWMgi2	cholelithiasis_with_other_cholecystitis_fastGWA	X-25420	Inverse variance weighted (fixed effects)_cholelithiasis_with_other_cholecystitis_UKBB	2	0.049101	0.112851	0.6635	1.05
lfSG12	cholecystitis_R9	X-25419	Wald ratio_cholecystitis_R9	1	-0.0258259	0.164116	0.875	0.975
lfSG12	cholelithiasis_R9	X-25419	Wald ratio_cholelithiasis_R9	1	0.00959993	0.0600594	0.873	1.01
lfSG12	cholecystitis_without_cholelithiasis_fastGWA	X-25419	Wald ratio_cholecystitis_without_cholelithiasis_UKBB	1	-0.2234	0.20181	0.2683	0.8
lfSG12	cholelithiasis_with_acute_cholecystitis_fastGWA	X-25419	Wald ratio_cholelithiasis_with_acute_cholecystitis_UKBB	1	0.0973504	0.262734	0.711	1.102
lfSG12	cholelithiasis_with_other_cholecystitis_fastGWA	X-25419	Wald ratio_cholelithiasis_with_other_cholecystitis_UKBB	1	-0.0575606	0.139857	0.6807	0.944
ZbB9ck	cholecystitis_R9	X-25371	MR Egger_cholecystitis_R9	3	-0.187338	0.274096	0.6183	0.829
ZbB9ck	cholecystitis_R9	X-25371	Weighted median_cholecystitis_R9	3	0.0499654	0.0803338	0.534	1.051
ZbB9ck	cholecystitis_R9	X-25371	Inverse variance weighted_cholecystitis_R9	3	0.023878	0.077612	0.7583	1.024
ZbB9ck	cholecystitis_R9	X-25371	Inverse variance weighted (fixed effects)_cholecystitis_R9	3	0.023878	0.077612	0.7583	1.024
ZbB9ck	cholelithiasis_R9	X-25371	MR Egger_cholelithiasis_R9	3	0.116844	0.10756	0.4737	1.124
ZbB9ck	cholelithiasis_R9	X-25371	Weighted median_cholelithiasis_R9	3	0.0520205	0.0297378	0.08024	1.053
ZbB9ck	cholelithiasis_R9	X-25371	Inverse variance weighted_cholelithiasis_R9	3	0.0500033	0.0284175	0.07848	1.051
ZbB9ck	cholelithiasis_R9	X-25371	Inverse variance weighted (fixed effects)_cholelithiasis_R9	3	0.0500033	0.0284175	0.07848	1.051
ZbB9ck	cholecystitis_without_cholelithiasis_fastGWA	X-25371	MR Egger_cholecystitis_without_cholelithiasis_UKBB	3	0.18505	0.36253	0.6995	1.203
ZbB9ck	cholecystitis_without_cholelithiasis_fastGWA	X-25371	Weighted median_cholecystitis_without_cholelithiasis_UKBB	3	0.00783771	0.0984506	0.9365	1.008
ZbB9ck	cholecystitis_without_cholelithiasis_fastGWA	X-25371	Inverse variance weighted_cholecystitis_without_cholelithiasis_UKBB	3	-0.0116411	0.0919902	0.8993	0.988
ZbB9ck	cholecystitis_without_cholelithiasis_fastGWA	X-25371	Inverse variance weighted (fixed effects)_cholecystitis_without_cholelithiasis_UKBB	3	-0.0116411	0.0919902	0.8993	0.988
ZbB9ck	cholelithiasis_with_acute_cholecystitis_fastGWA	X-25371	MR Egger_cholelithiasis_with_acute_cholecystitis_UKBB	3	0.44651	0.394886	0.461	1.563
ZbB9ck	cholelithiasis_with_acute_cholecystitis_fastGWA	X-25371	Weighted median_cholelithiasis_with_acute_cholecystitis_UKBB	3	0.00289597	0.132628	0.9826	1.003
ZbB9ck	cholelithiasis_with_acute_cholecystitis_fastGWA	X-25371	Inverse variance weighted_cholelithiasis_with_acute_cholecystitis_UKBB	3	-0.0248176	0.119772	0.8358	0.975
ZbB9ck	cholelithiasis_with_acute_cholecystitis_fastGWA	X-25371	Inverse variance weighted (fixed effects)_cholelithiasis_with_acute_cholecystitis_UKBB	3	-0.0248176	0.119772	0.8358	0.975
ZbB9ck	cholelithiasis_with_other_cholecystitis_fastGWA	X-25371	MR Egger_cholelithiasis_with_other_cholecystitis_UKBB	3	0.110313	0.209894	0.6919	1.117
ZbB9ck	cholelithiasis_with_other_cholecystitis_fastGWA	X-25371	Weighted median_cholelithiasis_with_other_cholecystitis_UKBB	3	0.0368432	0.0671534	0.5833	1.038
ZbB9ck	cholelithiasis_with_other_cholecystitis_fastGWA	X-25371	Inverse variance weighted_cholelithiasis_with_other_cholecystitis_UKBB	3	0.027477	0.063723	0.6663	1.028
ZbB9ck	cholelithiasis_with_other_cholecystitis_fastGWA	X-25371	Inverse variance weighted (fixed effects)_cholelithiasis_with_other_cholecystitis_UKBB	3	0.027477	0.063723	0.6663	1.028
7jLs5C	cholecystitis_R9	X-25109	Wald ratio_cholecystitis_R9	1	-0.118387	0.114281	0.3002	0.888
7jLs5C	cholelithiasis_R9	X-25109	Wald ratio_cholelithiasis_R9	1	-0.00801332	0.0418686	0.8482	0.992
7jLs5C	cholecystitis_without_cholelithiasis_fastGWA	X-25109	Inverse variance weighted_cholecystitis_without_cholelithiasis_UKBB	2	-0.0458475	0.124984	0.7137	0.955
7jLs5C	cholecystitis_without_cholelithiasis_fastGWA	X-25109	Inverse variance weighted (fixed effects)_cholecystitis_without_cholelithiasis_UKBB	2	-0.0458475	0.124984	0.7137	0.955
7jLs5C	cholelithiasis_with_acute_cholecystitis_fastGWA	X-25109	Inverse variance weighted_cholelithiasis_with_acute_cholecystitis_UKBB	2	-0.0204276	0.162634	0.9	0.98
7jLs5C	cholelithiasis_with_acute_cholecystitis_fastGWA	X-25109	Inverse variance weighted (fixed effects)_cholelithiasis_with_acute_cholecystitis_UKBB	2	-0.0204276	0.162634	0.9	0.98
7jLs5C	cholelithiasis_with_other_cholecystitis_fastGWA	X-25109	Inverse variance weighted_cholelithiasis_with_other_cholecystitis_UKBB	2	-0.184797	0.0865947	0.03284	0.831
7jLs5C	cholelithiasis_with_other_cholecystitis_fastGWA	X-25109	Inverse variance weighted (fixed effects)_cholelithiasis_with_other_cholecystitis_UKBB	2	-0.184797	0.0865947	0.03284	0.831
Xb1qJl	cholecystitis_R9	X-24978	Wald ratio_cholecystitis_R9	1	0.404899	0.190482	0.03353	1.499
Xb1qJl	cholelithiasis_R9	X-24978	Wald ratio_cholelithiasis_R9	1	0.284589	0.0704585	5.366e-05	1.329
Xb1qJl	cholecystitis_without_cholelithiasis_fastGWA	X-24978	Wald ratio_cholecystitis_without_cholelithiasis_UKBB	1	0.348188	0.203465	0.08703	1.416
Xb1qJl	cholelithiasis_with_acute_cholecystitis_fastGWA	X-24978	Wald ratio_cholelithiasis_with_acute_cholecystitis_UKBB	1	0.121907	0.265431	0.646	1.13
Xb1qJl	cholelithiasis_with_other_cholecystitis_fastGWA	X-24978	Wald ratio_cholelithiasis_with_other_cholecystitis_UKBB	1	0.249197	0.141098	0.07737	1.283
m2vwPq	cholecystitis_R9	X-24949	MR Egger_cholecystitis_R9	3	0.248993	0.19922	0.4296	1.283
m2vwPq	cholecystitis_R9	X-24949	Weighted median_cholecystitis_R9	3	0.0839816	0.0699456	0.2299	1.088
m2vwPq	cholecystitis_R9	X-24949	Inverse variance weighted_cholecystitis_R9	3	0.0614013	0.0633698	0.3326	1.063
m2vwPq	cholecystitis_R9	X-24949	Inverse variance weighted (fixed effects)_cholecystitis_R9	3	0.0614013	0.0633698	0.3326	1.063
m2vwPq	cholelithiasis_R9	X-24949	MR Egger_cholelithiasis_R9	3	0.0742892	0.164571	0.7301	1.077
m2vwPq	cholelithiasis_R9	X-24949	Weighted median_cholelithiasis_R9	3	-0.00684739	0.0281435	0.8078	0.993
m2vwPq	cholelithiasis_R9	X-24949	Inverse variance weighted_cholelithiasis_R9	3	-0.0137591	0.0424883	0.7461	0.986
m2vwPq	cholelithiasis_R9	X-24949	Inverse variance weighted (fixed effects)_cholelithiasis_R9	3	-0.0137591	0.023228	0.5536	0.986
m2vwPq	cholecystitis_without_cholelithiasis_fastGWA	X-24949	MR Egger_cholecystitis_without_cholelithiasis_UKBB	3	0.120801	0.318159	0.769	1.128
m2vwPq	cholecystitis_without_cholelithiasis_fastGWA	X-24949	Weighted median_cholecystitis_without_cholelithiasis_UKBB	3	0.00960288	0.0987804	0.9226	1.01
m2vwPq	cholecystitis_without_cholelithiasis_fastGWA	X-24949	Inverse variance weighted_cholecystitis_without_cholelithiasis_UKBB	3	0.0241424	0.0842601	0.7745	1.024
m2vwPq	cholecystitis_without_cholelithiasis_fastGWA	X-24949	Inverse variance weighted (fixed effects)_cholecystitis_without_cholelithiasis_UKBB	3	0.0241424	0.0842601	0.7745	1.024
m2vwPq	cholelithiasis_with_acute_cholecystitis_fastGWA	X-24949	MR Egger_cholelithiasis_with_acute_cholecystitis_UKBB	3	-0.250944	0.319572	0.5762	0.778
m2vwPq	cholelithiasis_with_acute_cholecystitis_fastGWA	X-24949	Weighted median_cholelithiasis_with_acute_cholecystitis_UKBB	3	-0.11572	0.121938	0.3426	0.891
m2vwPq	cholelithiasis_with_acute_cholecystitis_fastGWA	X-24949	Inverse variance weighted_cholelithiasis_with_acute_cholecystitis_UKBB	3	-0.0968888	0.109707	0.3772	0.908
m2vwPq	cholelithiasis_with_acute_cholecystitis_fastGWA	X-24949	Inverse variance weighted (fixed effects)_cholelithiasis_with_acute_cholecystitis_UKBB	3	-0.0968888	0.109707	0.3772	0.908
m2vwPq	cholelithiasis_with_other_cholecystitis_fastGWA	X-24949	MR Egger_cholelithiasis_with_other_cholecystitis_UKBB	3	-0.0785736	0.449973	0.8899	0.924
m2vwPq	cholelithiasis_with_other_cholecystitis_fastGWA	X-24949	Weighted median_cholelithiasis_with_other_cholecystitis_UKBB	3	-0.105783	0.0745298	0.1558	0.9
m2vwPq	cholelithiasis_with_other_cholecystitis_fastGWA	X-24949	Inverse variance weighted_cholelithiasis_with_other_cholecystitis_UKBB	3	-0.0204799	0.110288	0.8527	0.98
m2vwPq	cholelithiasis_with_other_cholecystitis_fastGWA	X-24949	Inverse variance weighted (fixed effects)_cholelithiasis_with_other_cholecystitis_UKBB	3	-0.0204799	0.0583741	0.7257	0.98
jFbCn6	cholecystitis_R9	X-24947	MR Egger_cholecystitis_R9	7	-0.0709586	0.0519832	0.2305	0.932
jFbCn6	cholecystitis_R9	X-24947	Weighted median_cholecystitis_R9	7	0.0104054	0.0325969	0.7496	1.01
jFbCn6	cholecystitis_R9	X-24947	Inverse variance weighted_cholecystitis_R9	7	0.0286917	0.0337167	0.3948	1.029
jFbCn6	cholecystitis_R9	X-24947	Inverse variance weighted (fixed effects)_cholecystitis_R9	7	0.0286917	0.0283928	0.3122	1.029
jFbCn6	cholelithiasis_R9	X-24947	MR Egger_cholelithiasis_R9	7	-0.0450993	0.0982762	0.6656	0.956
jFbCn6	cholelithiasis_R9	X-24947	Weighted median_cholelithiasis_R9	7	0.0078684	0.0116195	0.4983	1.008
jFbCn6	cholelithiasis_R9	X-24947	Inverse variance weighted_cholelithiasis_R9	7	0.0314428	0.0529499	0.5526	1.032
jFbCn6	cholelithiasis_R9	X-24947	Inverse variance weighted (fixed effects)_cholelithiasis_R9	7	0.0314428	0.0103992	0.002498	1.032
jFbCn6	cholecystitis_without_cholelithiasis_fastGWA	X-24947	MR Egger_cholecystitis_without_cholelithiasis_UKBB	7	0.105846	0.105729	0.3627	1.112
jFbCn6	cholecystitis_without_cholelithiasis_fastGWA	X-24947	Weighted median_cholecystitis_without_cholelithiasis_UKBB	7	0.0669953	0.0439682	0.1276	1.069
jFbCn6	cholecystitis_without_cholelithiasis_fastGWA	X-24947	Inverse variance weighted_cholecystitis_without_cholelithiasis_UKBB	7	0.101591	0.0560973	0.07015	1.107
jFbCn6	cholecystitis_without_cholelithiasis_fastGWA	X-24947	Inverse variance weighted (fixed effects)_cholecystitis_without_cholelithiasis_UKBB	7	0.101591	0.038248	0.007905	1.107
jFbCn6	cholelithiasis_with_acute_cholecystitis_fastGWA	X-24947	MR Egger_cholelithiasis_with_acute_cholecystitis_UKBB	7	0.0378887	0.125023	0.7741	1.039
jFbCn6	cholelithiasis_with_acute_cholecystitis_fastGWA	X-24947	Weighted median_cholelithiasis_with_acute_cholecystitis_UKBB	7	0.0784991	0.0562278	0.1627	1.082
jFbCn6	cholelithiasis_with_acute_cholecystitis_fastGWA	X-24947	Inverse variance weighted_cholelithiasis_with_acute_cholecystitis_UKBB	7	0.0783803	0.0673385	0.2444	1.082
jFbCn6	cholelithiasis_with_acute_cholecystitis_fastGWA	X-24947	Inverse variance weighted (fixed effects)_cholelithiasis_with_acute_cholecystitis_UKBB	7	0.0783803	0.049713	0.1149	1.082
jFbCn6	cholelithiasis_with_other_cholecystitis_fastGWA	X-24947	MR Egger_cholelithiasis_with_other_cholecystitis_UKBB	7	-0.0926584	0.124876	0.4914	0.912
jFbCn6	cholelithiasis_with_other_cholecystitis_fastGWA	X-24947	Weighted median_cholelithiasis_with_other_cholecystitis_UKBB	7	-0.0113825	0.0299033	0.7035	0.989
jFbCn6	cholelithiasis_with_other_cholecystitis_fastGWA	X-24947	Inverse variance weighted_cholelithiasis_with_other_cholecystitis_UKBB	7	0.0444982	0.0773432	0.5651	1.046
jFbCn6	cholelithiasis_with_other_cholecystitis_fastGWA	X-24947	Inverse variance weighted (fixed effects)_cholelithiasis_with_other_cholecystitis_UKBB	7	0.0444982	0.0264908	0.093	1.046
ZjIBsQ	cholecystitis_R9	X-24812	Wald ratio_cholecystitis_R9	1	0.0237421	0.244118	0.9225	1.024
ZjIBsQ	cholelithiasis_R9	X-24812	Wald ratio_cholelithiasis_R9	1	0.0962363	0.0895021	0.2823	1.101
ZjIBsQ	cholecystitis_without_cholelithiasis_fastGWA	X-24812	Wald ratio_cholecystitis_without_cholelithiasis_UKBB	1	-0.334434	0.269559	0.2147	0.716
ZjIBsQ	cholelithiasis_with_acute_cholecystitis_fastGWA	X-24812	Wald ratio_cholelithiasis_with_acute_cholecystitis_UKBB	1	0.196789	0.350909	0.5749	1.217
ZjIBsQ	cholelithiasis_with_other_cholecystitis_fastGWA	X-24812	Wald ratio_cholelithiasis_with_other_cholecystitis_UKBB	1	-0.150971	0.18672	0.4188	0.86
0XfAxe	cholecystitis_R9	X-24801	MR Egger_cholecystitis_R9	6	-0.20017	0.147646	0.2467	0.819
0XfAxe	cholecystitis_R9	X-24801	Weighted median_cholecystitis_R9	6	-0.15211	0.104805	0.1467	0.859
0XfAxe	cholecystitis_R9	X-24801	Inverse variance weighted_cholecystitis_R9	6	-0.154589	0.0841071	0.06606	0.857
0XfAxe	cholecystitis_R9	X-24801	Inverse variance weighted (fixed effects)_cholecystitis_R9	6	-0.154589	0.0841071	0.06606	0.857
0XfAxe	cholelithiasis_R9	X-24801	MR Egger_cholelithiasis_R9	6	0.0242134	0.0539807	0.677	1.025
0XfAxe	cholelithiasis_R9	X-24801	Weighted median_cholelithiasis_R9	6	0.0321019	0.0378878	0.3968	1.033
0XfAxe	cholelithiasis_R9	X-24801	Inverse variance weighted_cholelithiasis_R9	6	0.0346076	0.0307649	0.2606	1.035
0XfAxe	cholelithiasis_R9	X-24801	Inverse variance weighted (fixed effects)_cholelithiasis_R9	6	0.0346076	0.0307649	0.2606	1.035
0XfAxe	cholecystitis_without_cholelithiasis_fastGWA	X-24801	MR Egger_cholecystitis_without_cholelithiasis_UKBB	6	0.181988	0.160544	0.3203	1.2
0XfAxe	cholecystitis_without_cholelithiasis_fastGWA	X-24801	Weighted median_cholecystitis_without_cholelithiasis_UKBB	6	0.017113	0.121552	0.888	1.017
0XfAxe	cholecystitis_without_cholelithiasis_fastGWA	X-24801	Inverse variance weighted_cholecystitis_without_cholelithiasis_UKBB	6	-0.0915473	0.0934322	0.3272	0.913
0XfAxe	cholecystitis_without_cholelithiasis_fastGWA	X-24801	Inverse variance weighted (fixed effects)_cholecystitis_without_cholelithiasis_UKBB	6	-0.0915473	0.0934322	0.3272	0.913
0XfAxe	cholelithiasis_with_acute_cholecystitis_fastGWA	X-24801	MR Egger_cholelithiasis_with_acute_cholecystitis_UKBB	6	-0.294191	0.209135	0.2323	0.745
0XfAxe	cholelithiasis_with_acute_cholecystitis_fastGWA	X-24801	Weighted median_cholelithiasis_with_acute_cholecystitis_UKBB	6	-0.24132	0.152318	0.1131	0.786
0XfAxe	cholelithiasis_with_acute_cholecystitis_fastGWA	X-24801	Inverse variance weighted_cholelithiasis_with_acute_cholecystitis_UKBB	6	-0.167498	0.121664	0.1686	0.846
0XfAxe	cholelithiasis_with_acute_cholecystitis_fastGWA	X-24801	Inverse variance weighted (fixed effects)_cholelithiasis_with_acute_cholecystitis_UKBB	6	-0.167498	0.121664	0.1686	0.846
0XfAxe	cholelithiasis_with_other_cholecystitis_fastGWA	X-24801	MR Egger_cholelithiasis_with_other_cholecystitis_UKBB	6	0.138938	0.14742	0.3993	1.149
0XfAxe	cholelithiasis_with_other_cholecystitis_fastGWA	X-24801	Weighted median_cholelithiasis_with_other_cholecystitis_UKBB	6	-0.0218968	0.0813519	0.7878	0.978
0XfAxe	cholelithiasis_with_other_cholecystitis_fastGWA	X-24801	Inverse variance weighted_cholelithiasis_with_other_cholecystitis_UKBB	6	0.0569229	0.0810789	0.4826	1.059
0XfAxe	cholelithiasis_with_other_cholecystitis_fastGWA	X-24801	Inverse variance weighted (fixed effects)_cholelithiasis_with_other_cholecystitis_UKBB	6	0.0569229	0.06474	0.3793	1.059
6e9Qzd	cholecystitis_R9	X-24795	Wald ratio_cholecystitis_R9	1	-0.165427	0.139905	0.237	0.848
6e9Qzd	cholelithiasis_R9	X-24795	Wald ratio_cholelithiasis_R9	1	-0.291371	0.0511956	1.261e-08	0.747
6e9Qzd	cholecystitis_without_cholelithiasis_fastGWA	X-24795	Wald ratio_cholecystitis_without_cholelithiasis_UKBB	1	-0.505492	0.176893	0.004268	0.603
6e9Qzd	cholelithiasis_with_acute_cholecystitis_fastGWA	X-24795	Wald ratio_cholelithiasis_with_acute_cholecystitis_UKBB	1	-0.261135	0.230111	0.2564	0.77
6e9Qzd	cholelithiasis_with_other_cholecystitis_fastGWA	X-24795	Wald ratio_cholelithiasis_with_other_cholecystitis_UKBB	1	-0.145265	0.1224	0.2353	0.865
Qu7UEW	cholecystitis_R9	X-24757	Wald ratio_cholecystitis_R9	1	-0.220177	0.186208	0.237	0.802
Qu7UEW	cholelithiasis_R9	X-24757	Wald ratio_cholelithiasis_R9	1	-0.387804	0.0681394	1.261e-08	0.679
Qu7UEW	cholecystitis_without_cholelithiasis_fastGWA	X-24757	Wald ratio_cholecystitis_without_cholelithiasis_UKBB	1	-0.67279	0.235438	0.004268	0.51
Qu7UEW	cholelithiasis_with_acute_cholecystitis_fastGWA	X-24757	Wald ratio_cholelithiasis_with_acute_cholecystitis_UKBB	1	-0.34756	0.306268	0.2564	0.706
Qu7UEW	cholelithiasis_with_other_cholecystitis_fastGWA	X-24757	Wald ratio_cholelithiasis_with_other_cholecystitis_UKBB	1	-0.193342	0.16291	0.2353	0.824
D9qi83	cholecystitis_R9	X-24736	MR Egger_cholecystitis_R9	4	0.199189	0.239086	0.4924	1.22
D9qi83	cholecystitis_R9	X-24736	Weighted median_cholecystitis_R9	4	0.0328805	0.0852239	0.6996	1.033
D9qi83	cholecystitis_R9	X-24736	Inverse variance weighted_cholecystitis_R9	4	0.00711986	0.0685384	0.9173	1.007
D9qi83	cholecystitis_R9	X-24736	Inverse variance weighted (fixed effects)_cholecystitis_R9	4	0.00711986	0.0685384	0.9173	1.007
D9qi83	cholelithiasis_R9	X-24736	MR Egger_cholelithiasis_R9	4	0.186861	0.104108	0.2145	1.205
D9qi83	cholelithiasis_R9	X-24736	Weighted median_cholelithiasis_R9	4	0.0352462	0.0287509	0.2202	1.036
D9qi83	cholelithiasis_R9	X-24736	Inverse variance weighted_cholelithiasis_R9	4	0.0394284	0.0351229	0.2616	1.04
D9qi83	cholelithiasis_R9	X-24736	Inverse variance weighted (fixed effects)_cholelithiasis_R9	4	0.0394284	0.0250945	0.1161	1.04
D9qi83	cholecystitis_without_cholelithiasis_fastGWA	X-24736	MR Egger_cholecystitis_without_cholelithiasis_UKBB	4	-0.400344	0.231991	0.2265	0.67
D9qi83	cholecystitis_without_cholelithiasis_fastGWA	X-24736	Weighted median_cholecystitis_without_cholelithiasis_UKBB	4	-0.143612	0.0934817	0.1245	0.866
D9qi83	cholecystitis_without_cholelithiasis_fastGWA	X-24736	Inverse variance weighted_cholecystitis_without_cholelithiasis_UKBB	4	-0.140626	0.0770647	0.06803	0.869
D9qi83	cholecystitis_without_cholelithiasis_fastGWA	X-24736	Inverse variance weighted (fixed effects)_cholecystitis_without_cholelithiasis_UKBB	4	-0.140626	0.0770647	0.06803	0.869
D9qi83	cholelithiasis_with_acute_cholecystitis_fastGWA	X-24736	MR Egger_cholelithiasis_with_acute_cholecystitis_UKBB	4	-0.277693	0.30892	0.4636	0.758
D9qi83	cholelithiasis_with_acute_cholecystitis_fastGWA	X-24736	Weighted median_cholelithiasis_with_acute_cholecystitis_UKBB	4	-0.101939	0.121781	0.4026	0.903
D9qi83	cholelithiasis_with_acute_cholecystitis_fastGWA	X-24736	Inverse variance weighted_cholelithiasis_with_acute_cholecystitis_UKBB	4	-0.0580215	0.100257	0.5628	0.944
D9qi83	cholelithiasis_with_acute_cholecystitis_fastGWA	X-24736	Inverse variance weighted (fixed effects)_cholelithiasis_with_acute_cholecystitis_UKBB	4	-0.0580215	0.100257	0.5628	0.944
D9qi83	cholelithiasis_with_other_cholecystitis_fastGWA	X-24736	MR Egger_cholelithiasis_with_other_cholecystitis_UKBB	4	-0.285514	0.160555	0.2173	0.752
D9qi83	cholelithiasis_with_other_cholecystitis_fastGWA	X-24736	Weighted median_cholelithiasis_with_other_cholecystitis_UKBB	4	-0.0986413	0.0660879	0.1355	0.906
D9qi83	cholelithiasis_with_other_cholecystitis_fastGWA	X-24736	Inverse variance weighted_cholelithiasis_with_other_cholecystitis_UKBB	4	-0.111545	0.0533826	0.03666	0.894
D9qi83	cholelithiasis_with_other_cholecystitis_fastGWA	X-24736	Inverse variance weighted (fixed effects)_cholelithiasis_with_other_cholecystitis_UKBB	4	-0.111545	0.0533826	0.03666	0.894
o5PAv9	cholecystitis_R9	X-24588	MR Egger_cholecystitis_R9	9	-0.0149598	0.119656	0.904	0.985
o5PAv9	cholecystitis_R9	X-24588	Weighted median_cholecystitis_R9	9	-0.0511851	0.0585123	0.3817	0.95
o5PAv9	cholecystitis_R9	X-24588	Inverse variance weighted_cholecystitis_R9	9	-0.0357853	0.0459153	0.4358	0.965
o5PAv9	cholecystitis_R9	X-24588	Inverse variance weighted (fixed effects)_cholecystitis_R9	9	-0.0357853	0.0459153	0.4358	0.965
o5PAv9	cholelithiasis_R9	X-24588	MR Egger_cholelithiasis_R9	9	-0.16571	0.0477582	0.01041	0.847
o5PAv9	cholelithiasis_R9	X-24588	Weighted median_cholelithiasis_R9	9	-0.0345906	0.0200874	0.08507	0.966
o5PAv9	cholelithiasis_R9	X-24588	Inverse variance weighted_cholelithiasis_R9	9	-0.00598505	0.029094	0.837	0.994
o5PAv9	cholelithiasis_R9	X-24588	Inverse variance weighted (fixed effects)_cholelithiasis_R9	9	-0.00598505	0.0168116	0.7218	0.994
o5PAv9	cholecystitis_without_cholelithiasis_fastGWA	X-24588	MR Egger_cholecystitis_without_cholelithiasis_UKBB	8	-0.00620715	0.145646	0.9674	0.994
o5PAv9	cholecystitis_without_cholelithiasis_fastGWA	X-24588	Weighted median_cholecystitis_without_cholelithiasis_UKBB	8	0.0086679	0.0681446	0.8988	1.009
o5PAv9	cholecystitis_without_cholelithiasis_fastGWA	X-24588	Inverse variance weighted_cholecystitis_without_cholelithiasis_UKBB	8	0.0264243	0.0564659	0.6398	1.027
o5PAv9	cholecystitis_without_cholelithiasis_fastGWA	X-24588	Inverse variance weighted (fixed effects)_cholecystitis_without_cholelithiasis_UKBB	8	0.0264243	0.0564659	0.6398	1.027
o5PAv9	cholelithiasis_with_acute_cholecystitis_fastGWA	X-24588	MR Egger_cholelithiasis_with_acute_cholecystitis_UKBB	8	0.074689	0.189572	0.7072	1.078
o5PAv9	cholelithiasis_with_acute_cholecystitis_fastGWA	X-24588	Weighted median_cholelithiasis_with_acute_cholecystitis_UKBB	8	-0.0247838	0.0915422	0.7866	0.976
o5PAv9	cholelithiasis_with_acute_cholecystitis_fastGWA	X-24588	Inverse variance weighted_cholelithiasis_with_acute_cholecystitis_UKBB	8	-0.014801	0.0734666	0.8403	0.985
o5PAv9	cholelithiasis_with_acute_cholecystitis_fastGWA	X-24588	Inverse variance weighted (fixed effects)_cholelithiasis_with_acute_cholecystitis_UKBB	8	-0.014801	0.0734666	0.8403	0.985
o5PAv9	cholelithiasis_with_other_cholecystitis_fastGWA	X-24588	MR Egger_cholelithiasis_with_other_cholecystitis_UKBB	8	-0.294601	0.100885	0.02663	0.745
o5PAv9	cholelithiasis_with_other_cholecystitis_fastGWA	X-24588	Weighted median_cholelithiasis_with_other_cholecystitis_UKBB	8	-0.093878	0.0496024	0.05841	0.91
o5PAv9	cholelithiasis_with_other_cholecystitis_fastGWA	X-24588	Inverse variance weighted_cholelithiasis_with_other_cholecystitis_UKBB	8	-0.0679785	0.0466851	0.1454	0.934
o5PAv9	cholelithiasis_with_other_cholecystitis_fastGWA	X-24588	Inverse variance weighted (fixed effects)_cholelithiasis_with_other_cholecystitis_UKBB	8	-0.0679785	0.0391225	0.08229	0.934
vl59gN	cholecystitis_R9	X-24556	Inverse variance weighted_cholecystitis_R9	2	0.0957881	0.091498	0.2952	1.101
vl59gN	cholecystitis_R9	X-24556	Inverse variance weighted (fixed effects)_cholecystitis_R9	2	0.0957881	0.091426	0.2948	1.101
vl59gN	cholelithiasis_R9	X-24556	Inverse variance weighted_cholelithiasis_R9	2	0.0455526	0.070563	0.5186	1.047
vl59gN	cholelithiasis_R9	X-24556	Inverse variance weighted (fixed effects)_cholelithiasis_R9	2	0.0455526	0.0334967	0.1739	1.047
vl59gN	cholecystitis_without_cholelithiasis_fastGWA	X-24556	Inverse variance weighted_cholecystitis_without_cholelithiasis_UKBB	2	0.093637	0.112222	0.4041	1.098
vl59gN	cholecystitis_without_cholelithiasis_fastGWA	X-24556	Inverse variance weighted (fixed effects)_cholecystitis_without_cholelithiasis_UKBB	2	0.093637	0.112222	0.4041	1.098
vl59gN	cholelithiasis_with_acute_cholecystitis_fastGWA	X-24556	Inverse variance weighted_cholelithiasis_with_acute_cholecystitis_UKBB	2	-0.109187	0.204387	0.5932	0.897
vl59gN	cholelithiasis_with_acute_cholecystitis_fastGWA	X-24556	Inverse variance weighted (fixed effects)_cholelithiasis_with_acute_cholecystitis_UKBB	2	-0.109187	0.146065	0.4547	0.897
vl59gN	cholelithiasis_with_other_cholecystitis_fastGWA	X-24556	Inverse variance weighted_cholelithiasis_with_other_cholecystitis_UKBB	2	0.0301029	0.0777639	0.6987	1.031
vl59gN	cholelithiasis_with_other_cholecystitis_fastGWA	X-24556	Inverse variance weighted (fixed effects)_cholelithiasis_with_other_cholecystitis_UKBB	2	0.0301029	0.0777639	0.6987	1.031
1aTfw3	cholecystitis_R9	X-24546	MR Egger_cholecystitis_R9	4	-0.125574	0.182027	0.5616	0.882
1aTfw3	cholecystitis_R9	X-24546	Weighted median_cholecystitis_R9	4	0.0520853	0.0730816	0.476	1.053
1aTfw3	cholecystitis_R9	X-24546	Inverse variance weighted_cholecystitis_R9	4	0.0922713	0.0800586	0.2491	1.097
1aTfw3	cholecystitis_R9	X-24546	Inverse variance weighted (fixed effects)_cholecystitis_R9	4	0.0922713	0.0649173	0.1552	1.097
1aTfw3	cholelithiasis_R9	X-24546	MR Egger_cholelithiasis_R9	4	-0.126946	0.440821	0.8005	0.881
1aTfw3	cholelithiasis_R9	X-24546	Weighted median_cholelithiasis_R9	4	0.0307781	0.0263264	0.2424	1.031
1aTfw3	cholelithiasis_R9	X-24546	Inverse variance weighted_cholelithiasis_R9	4	0.133082	0.156997	0.3966	1.142
1aTfw3	cholelithiasis_R9	X-24546	Inverse variance weighted (fixed effects)_cholelithiasis_R9	4	0.133082	0.0238589	2.435e-08	1.142
1aTfw3	cholecystitis_without_cholelithiasis_fastGWA	X-24546	MR Egger_cholecystitis_without_cholelithiasis_UKBB	4	0.119649	0.294225	0.7236	1.127
1aTfw3	cholecystitis_without_cholelithiasis_fastGWA	X-24546	Weighted median_cholecystitis_without_cholelithiasis_UKBB	4	0.137251	0.102865	0.1821	1.147
1aTfw3	cholecystitis_without_cholelithiasis_fastGWA	X-24546	Inverse variance weighted_cholecystitis_without_cholelithiasis_UKBB	4	0.150975	0.0924985	0.1026	1.163
1aTfw3	cholecystitis_without_cholelithiasis_fastGWA	X-24546	Inverse variance weighted (fixed effects)_cholecystitis_without_cholelithiasis_UKBB	4	0.150975	0.0855138	0.07748	1.163
1aTfw3	cholelithiasis_with_acute_cholecystitis_fastGWA	X-24546	MR Egger_cholelithiasis_with_acute_cholecystitis_UKBB	4	-0.13898	0.643608	0.8491	0.87
1aTfw3	cholelithiasis_with_acute_cholecystitis_fastGWA	X-24546	Weighted median_cholelithiasis_with_acute_cholecystitis_UKBB	4	-0.11612	0.129203	0.3688	0.89
1aTfw3	cholelithiasis_with_acute_cholecystitis_fastGWA	X-24546	Inverse variance weighted_cholelithiasis_with_acute_cholecystitis_UKBB	4	-0.00870192	0.203966	0.966	0.991
1aTfw3	cholelithiasis_with_acute_cholecystitis_fastGWA	X-24546	Inverse variance weighted (fixed effects)_cholelithiasis_with_acute_cholecystitis_UKBB	4	-0.00870192	0.111426	0.9378	0.991
1aTfw3	cholelithiasis_with_other_cholecystitis_fastGWA	X-24546	MR Egger_cholelithiasis_with_other_cholecystitis_UKBB	4	0.00348269	0.583533	0.9958	1.003
1aTfw3	cholelithiasis_with_other_cholecystitis_fastGWA	X-24546	Weighted median_cholelithiasis_with_other_cholecystitis_UKBB	4	0.154835	0.070686	0.02849	1.167
1aTfw3	cholelithiasis_with_other_cholecystitis_fastGWA	X-24546	Inverse variance weighted_cholelithiasis_with_other_cholecystitis_UKBB	4	0.285942	0.195126	0.1428	1.331
1aTfw3	cholelithiasis_with_other_cholecystitis_fastGWA	X-24546	Inverse variance weighted (fixed effects)_cholelithiasis_with_other_cholecystitis_UKBB	4	0.285942	0.0594054	1.484e-06	1.331
2s8XQt	cholecystitis_R9	X-24544	Inverse variance weighted_cholecystitis_R9	2	-0.00315911	0.0510722	0.9507	0.997
2s8XQt	cholecystitis_R9	X-24544	Inverse variance weighted (fixed effects)_cholecystitis_R9	2	-0.00315911	0.0510722	0.9507	0.997
2s8XQt	cholelithiasis_R9	X-24544	Inverse variance weighted_cholelithiasis_R9	2	0.0287562	0.018616	0.1224	1.029
2s8XQt	cholelithiasis_R9	X-24544	Inverse variance weighted (fixed effects)_cholelithiasis_R9	2	0.0287562	0.018616	0.1224	1.029
2s8XQt	cholecystitis_without_cholelithiasis_fastGWA	X-24544	Inverse variance weighted_cholecystitis_without_cholelithiasis_UKBB	2	-0.0833818	0.0631087	0.1864	0.92
2s8XQt	cholecystitis_without_cholelithiasis_fastGWA	X-24544	Inverse variance weighted (fixed effects)_cholecystitis_without_cholelithiasis_UKBB	2	-0.0833818	0.0631087	0.1864	0.92
2s8XQt	cholelithiasis_with_acute_cholecystitis_fastGWA	X-24544	Inverse variance weighted_cholelithiasis_with_acute_cholecystitis_UKBB	2	-0.0214549	0.0822528	0.7942	0.979
2s8XQt	cholelithiasis_with_acute_cholecystitis_fastGWA	X-24544	Inverse variance weighted (fixed effects)_cholelithiasis_with_acute_cholecystitis_UKBB	2	-0.0214549	0.0822528	0.7942	0.979
2s8XQt	cholelithiasis_with_other_cholecystitis_fastGWA	X-24544	Inverse variance weighted_cholelithiasis_with_other_cholecystitis_UKBB	2	-0.0130339	0.0438031	0.766	0.987
2s8XQt	cholelithiasis_with_other_cholecystitis_fastGWA	X-24544	Inverse variance weighted (fixed effects)_cholelithiasis_with_other_cholecystitis_UKBB	2	-0.0130339	0.0438031	0.766	0.987
ZJbeSm	cholecystitis_R9	X-24531	Wald ratio_cholecystitis_R9	1	0.0588461	0.113261	0.6034	1.061
ZJbeSm	cholelithiasis_R9	X-24531	Wald ratio_cholelithiasis_R9	1	0.0893741	0.0414746	0.03117	1.093
ZJbeSm	cholecystitis_without_cholelithiasis_fastGWA	X-24531	Wald ratio_cholecystitis_without_cholelithiasis_UKBB	1	0.0876441	0.139577	0.5301	1.092
ZJbeSm	cholelithiasis_with_acute_cholecystitis_fastGWA	X-24531	Wald ratio_cholelithiasis_with_acute_cholecystitis_UKBB	1	-0.0105445	0.181712	0.9537	0.99
ZJbeSm	cholelithiasis_with_other_cholecystitis_fastGWA	X-24531	Wald ratio_cholelithiasis_with_other_cholecystitis_UKBB	1	0.0717265	0.0967397	0.4584	1.074
XF4oJd	cholecystitis_R9	X-24518	MR Egger_cholecystitis_R9	5	0.00467221	0.100484	0.9658	1.005
XF4oJd	cholecystitis_R9	X-24518	Weighted median_cholecystitis_R9	5	-0.0119228	0.0468397	0.7991	0.988
XF4oJd	cholecystitis_R9	X-24518	Inverse variance weighted_cholecystitis_R9	5	-0.0164895	0.0410943	0.6882	0.984
XF4oJd	cholecystitis_R9	X-24518	Inverse variance weighted (fixed effects)_cholecystitis_R9	5	-0.0164895	0.0410943	0.6882	0.984
XF4oJd	cholelithiasis_R9	X-24518	MR Egger_cholelithiasis_R9	5	-0.0406675	0.063984	0.5702	0.96
XF4oJd	cholelithiasis_R9	X-24518	Weighted median_cholelithiasis_R9	5	-0.0535193	0.0190858	0.005045	0.948
XF4oJd	cholelithiasis_R9	X-24518	Inverse variance weighted_cholelithiasis_R9	5	-0.0588617	0.023004	0.0105	0.943
XF4oJd	cholelithiasis_R9	X-24518	Inverse variance weighted (fixed effects)_cholelithiasis_R9	5	-0.0588617	0.0150133	8.832e-05	0.943
XF4oJd	cholecystitis_without_cholelithiasis_fastGWA	X-24518	MR Egger_cholecystitis_without_cholelithiasis_UKBB	5	-0.0577618	0.188685	0.7795	0.944
XF4oJd	cholecystitis_without_cholelithiasis_fastGWA	X-24518	Weighted median_cholecystitis_without_cholelithiasis_UKBB	5	-0.152824	0.0662501	0.02107	0.858
XF4oJd	cholecystitis_without_cholelithiasis_fastGWA	X-24518	Inverse variance weighted_cholecystitis_without_cholelithiasis_UKBB	5	-0.124154	0.0688361	0.07129	0.883
XF4oJd	cholecystitis_without_cholelithiasis_fastGWA	X-24518	Inverse variance weighted (fixed effects)_cholecystitis_without_cholelithiasis_UKBB	5	-0.124154	0.0526779	0.01843	0.883
XF4oJd	cholelithiasis_with_acute_cholecystitis_fastGWA	X-24518	MR Egger_cholelithiasis_with_acute_cholecystitis_UKBB	5	-0.315432	0.204812	0.2212	0.729
XF4oJd	cholelithiasis_with_acute_cholecystitis_fastGWA	X-24518	Weighted median_cholelithiasis_with_acute_cholecystitis_UKBB	5	-0.0816199	0.0753485	0.2787	0.922
XF4oJd	cholelithiasis_with_acute_cholecystitis_fastGWA	X-24518	Inverse variance weighted_cholelithiasis_with_acute_cholecystitis_UKBB	5	-0.0322613	0.0969464	0.7393	0.968
XF4oJd	cholelithiasis_with_acute_cholecystitis_fastGWA	X-24518	Inverse variance weighted (fixed effects)_cholelithiasis_with_acute_cholecystitis_UKBB	5	-0.0322613	0.0685449	0.6379	0.968
XF4oJd	cholelithiasis_with_other_cholecystitis_fastGWA	X-24518	MR Egger_cholelithiasis_with_other_cholecystitis_UKBB	5	-0.0452623	0.0887404	0.6452	0.956
XF4oJd	cholelithiasis_with_other_cholecystitis_fastGWA	X-24518	Weighted median_cholelithiasis_with_other_cholecystitis_UKBB	5	-0.0223299	0.0429402	0.603	0.978
XF4oJd	cholelithiasis_with_other_cholecystitis_fastGWA	X-24518	Inverse variance weighted_cholelithiasis_with_other_cholecystitis_UKBB	5	-0.0350946	0.0364866	0.3361	0.966
XF4oJd	cholelithiasis_with_other_cholecystitis_fastGWA	X-24518	Inverse variance weighted (fixed effects)_cholelithiasis_with_other_cholecystitis_UKBB	5	-0.0350946	0.0364866	0.3361	0.966
bkWeAC	cholecystitis_R9	X-24494	MR Egger_cholecystitis_R9	3	-0.0709379	0.363696	0.8774	0.932
bkWeAC	cholecystitis_R9	X-24494	Weighted median_cholecystitis_R9	3	-0.185001	0.139299	0.1842	0.831
bkWeAC	cholecystitis_R9	X-24494	Inverse variance weighted_cholecystitis_R9	3	-0.170547	0.121781	0.1614	0.843
bkWeAC	cholecystitis_R9	X-24494	Inverse variance weighted (fixed effects)_cholecystitis_R9	3	-0.170547	0.11647	0.1431	0.843
bkWeAC	cholelithiasis_R9	X-24494	MR Egger_cholelithiasis_R9	3	0.0577625	0.110123	0.6925	1.059
bkWeAC	cholelithiasis_R9	X-24494	Weighted median_cholelithiasis_R9	3	-0.032086	0.0500842	0.5218	0.968
bkWeAC	cholelithiasis_R9	X-24494	Inverse variance weighted_cholelithiasis_R9	3	-0.0106323	0.042994	0.8047	0.989
bkWeAC	cholelithiasis_R9	X-24494	Inverse variance weighted (fixed effects)_cholelithiasis_R9	3	-0.0106323	0.0426227	0.803	0.989
bkWeAC	cholecystitis_without_cholelithiasis_fastGWA	X-24494	MR Egger_cholecystitis_without_cholelithiasis_UKBB	3	-0.414213	0.630661	0.63	0.661
bkWeAC	cholecystitis_without_cholelithiasis_fastGWA	X-24494	Weighted median_cholecystitis_without_cholelithiasis_UKBB	3	-0.335901	0.147794	0.02304	0.715
bkWeAC	cholecystitis_without_cholelithiasis_fastGWA	X-24494	Inverse variance weighted_cholecystitis_without_cholelithiasis_UKBB	3	-0.376152	0.201232	0.06159	0.686
bkWeAC	cholecystitis_without_cholelithiasis_fastGWA	X-24494	Inverse variance weighted (fixed effects)_cholecystitis_without_cholelithiasis_UKBB	3	-0.376152	0.112801	0.0008541	0.686
bkWeAC	cholelithiasis_with_acute_cholecystitis_fastGWA	X-24494	MR Egger_cholelithiasis_with_acute_cholecystitis_UKBB	3	-0.264684	0.432967	0.6507	0.767
bkWeAC	cholelithiasis_with_acute_cholecystitis_fastGWA	X-24494	Weighted median_cholelithiasis_with_acute_cholecystitis_UKBB	3	0.0612918	0.173859	0.7244	1.063
bkWeAC	cholelithiasis_with_acute_cholecystitis_fastGWA	X-24494	Inverse variance weighted_cholelithiasis_with_acute_cholecystitis_UKBB	3	-0.0172996	0.163322	0.9156	0.983
bkWeAC	cholelithiasis_with_acute_cholecystitis_fastGWA	X-24494	Inverse variance weighted (fixed effects)_cholelithiasis_with_acute_cholecystitis_UKBB	3	-0.0172996	0.145934	0.9056	0.983
bkWeAC	cholelithiasis_with_other_cholecystitis_fastGWA	X-24494	MR Egger_cholelithiasis_with_other_cholecystitis_UKBB	3	-0.0867673	0.285729	0.8123	0.917
bkWeAC	cholelithiasis_with_other_cholecystitis_fastGWA	X-24494	Weighted median_cholelithiasis_with_other_cholecystitis_UKBB	3	0.108537	0.0912227	0.2341	1.115
bkWeAC	cholelithiasis_with_other_cholecystitis_fastGWA	X-24494	Inverse variance weighted_cholelithiasis_with_other_cholecystitis_UKBB	3	0.0297935	0.0999386	0.7656	1.03
bkWeAC	cholelithiasis_with_other_cholecystitis_fastGWA	X-24494	Inverse variance weighted (fixed effects)_cholelithiasis_with_other_cholecystitis_UKBB	3	0.0297935	0.0777982	0.7018	1.03
hWSreG	cholecystitis_R9	X-24418	MR Egger_cholecystitis_R9	4	-0.0794637	0.129756	0.6026	0.924
hWSreG	cholecystitis_R9	X-24418	Weighted median_cholecystitis_R9	4	0.00310866	0.0707726	0.965	1.003
hWSreG	cholecystitis_R9	X-24418	Inverse variance weighted_cholecystitis_R9	4	-0.0291639	0.0602128	0.6281	0.971
hWSreG	cholecystitis_R9	X-24418	Inverse variance weighted (fixed effects)_cholecystitis_R9	4	-0.0291639	0.0602128	0.6281	0.971
hWSreG	cholelithiasis_R9	X-24418	MR Egger_cholelithiasis_R9	4	0.0510245	0.0414213	0.3432	1.052
hWSreG	cholelithiasis_R9	X-24418	Weighted median_cholelithiasis_R9	4	0.0108442	0.0261106	0.6779	1.011
hWSreG	cholelithiasis_R9	X-24418	Inverse variance weighted_cholelithiasis_R9	4	-0.00760328	0.0220597	0.7303	0.992
hWSreG	cholelithiasis_R9	X-24418	Inverse variance weighted (fixed effects)_cholelithiasis_R9	4	-0.00760328	0.0220597	0.7303	0.992
hWSreG	cholecystitis_without_cholelithiasis_fastGWA	X-24418	MR Egger_cholecystitis_without_cholelithiasis_UKBB	4	-0.501577	0.114052	0.04801	0.606
hWSreG	cholecystitis_without_cholelithiasis_fastGWA	X-24418	Weighted median_cholecystitis_without_cholelithiasis_UKBB	4	-0.225048	0.0852213	0.008272	0.798
hWSreG	cholecystitis_without_cholelithiasis_fastGWA	X-24418	Inverse variance weighted_cholecystitis_without_cholelithiasis_UKBB	4	-0.170652	0.135747	0.2087	0.843
hWSreG	cholecystitis_without_cholelithiasis_fastGWA	X-24418	Inverse variance weighted (fixed effects)_cholecystitis_without_cholelithiasis_UKBB	4	-0.170652	0.0653925	0.009063	0.843
hWSreG	cholelithiasis_with_acute_cholecystitis_fastGWA	X-24418	MR Egger_cholelithiasis_with_acute_cholecystitis_UKBB	4	0.167169	0.147324	0.3742	1.182
hWSreG	cholelithiasis_with_acute_cholecystitis_fastGWA	X-24418	Weighted median_cholelithiasis_with_acute_cholecystitis_UKBB	4	-0.0218787	0.0958939	0.8195	0.978
hWSreG	cholelithiasis_with_acute_cholecystitis_fastGWA	X-24418	Inverse variance weighted_cholelithiasis_with_acute_cholecystitis_UKBB	4	-0.0485945	0.0897359	0.5881	0.953
hWSreG	cholelithiasis_with_acute_cholecystitis_fastGWA	X-24418	Inverse variance weighted (fixed effects)_cholelithiasis_with_acute_cholecystitis_UKBB	4	-0.0485945	0.0845943	0.5657	0.953
hWSreG	cholelithiasis_with_other_cholecystitis_fastGWA	X-24418	MR Egger_cholelithiasis_with_other_cholecystitis_UKBB	4	0.0494322	0.0786741	0.594	1.051
hWSreG	cholelithiasis_with_other_cholecystitis_fastGWA	X-24418	Weighted median_cholelithiasis_with_other_cholecystitis_UKBB	4	0.0543671	0.0499551	0.2765	1.056
hWSreG	cholelithiasis_with_other_cholecystitis_fastGWA	X-24418	Inverse variance weighted_cholelithiasis_with_other_cholecystitis_UKBB	4	0.0598628	0.0451438	0.1848	1.062
hWSreG	cholelithiasis_with_other_cholecystitis_fastGWA	X-24418	Inverse variance weighted (fixed effects)_cholelithiasis_with_other_cholecystitis_UKBB	4	0.0598628	0.0451438	0.1848	1.062
E5ljXY	cholecystitis_R9	X-24337	Inverse variance weighted_cholecystitis_R9	2	0.11119	0.0771863	0.1497	1.118
E5ljXY	cholecystitis_R9	X-24337	Inverse variance weighted (fixed effects)_cholecystitis_R9	2	0.11119	0.0771863	0.1497	1.118
E5ljXY	cholelithiasis_R9	X-24337	Inverse variance weighted_cholelithiasis_R9	2	-0.0116532	0.028151	0.6789	0.988
E5ljXY	cholelithiasis_R9	X-24337	Inverse variance weighted (fixed effects)_cholelithiasis_R9	2	-0.0116532	0.028151	0.6789	0.988
E5ljXY	cholecystitis_without_cholelithiasis_fastGWA	X-24337	Inverse variance weighted_cholecystitis_without_cholelithiasis_UKBB	2	-0.00277438	0.107534	0.9794	0.997
E5ljXY	cholecystitis_without_cholelithiasis_fastGWA	X-24337	Inverse variance weighted (fixed effects)_cholecystitis_without_cholelithiasis_UKBB	2	-0.00277438	0.0940827	0.9765	0.997
E5ljXY	cholelithiasis_with_acute_cholecystitis_fastGWA	X-24337	Inverse variance weighted_cholelithiasis_with_acute_cholecystitis_UKBB	2	0.109199	0.274875	0.6912	1.115
E5ljXY	cholelithiasis_with_acute_cholecystitis_fastGWA	X-24337	Inverse variance weighted (fixed effects)_cholelithiasis_with_acute_cholecystitis_UKBB	2	0.109199	0.12243	0.3724	1.115
E5ljXY	cholelithiasis_with_other_cholecystitis_fastGWA	X-24337	Inverse variance weighted_cholelithiasis_with_other_cholecystitis_UKBB	2	-0.0138742	0.0651902	0.8315	0.986
E5ljXY	cholelithiasis_with_other_cholecystitis_fastGWA	X-24337	Inverse variance weighted (fixed effects)_cholelithiasis_with_other_cholecystitis_UKBB	2	-0.0138742	0.0651902	0.8315	0.986
6dYpv7	cholecystitis_without_cholelithiasis_fastGWA	X-24334	Wald ratio_cholecystitis_without_cholelithiasis_UKBB	1	-0.167644	0.185646	0.3665	0.846
6dYpv7	cholelithiasis_with_acute_cholecystitis_fastGWA	X-24334	Wald ratio_cholelithiasis_with_acute_cholecystitis_UKBB	1	0.138864	0.241649	0.5655	1.149
6dYpv7	cholelithiasis_with_other_cholecystitis_fastGWA	X-24334	Wald ratio_cholelithiasis_with_other_cholecystitis_UKBB	1	0.0810872	0.128635	0.5285	1.084
R0AKO1	cholecystitis_R9	X-24328	MR Egger_cholecystitis_R9	4	-0.691233	0.568952	0.3484	0.501
R0AKO1	cholecystitis_R9	X-24328	Weighted median_cholecystitis_R9	4	-0.0946841	0.140026	0.4989	0.91
R0AKO1	cholecystitis_R9	X-24328	Inverse variance weighted_cholecystitis_R9	4	-0.00654402	0.12022	0.9566	0.993
R0AKO1	cholecystitis_R9	X-24328	Inverse variance weighted (fixed effects)_cholecystitis_R9	4	-0.00654402	0.116136	0.9551	0.993
R0AKO1	cholelithiasis_R9	X-24328	MR Egger_cholelithiasis_R9	4	-0.224649	0.436628	0.6581	0.799
R0AKO1	cholelithiasis_R9	X-24328	Weighted median_cholelithiasis_R9	4	-0.00694092	0.0642207	0.9139	0.993
R0AKO1	cholelithiasis_R9	X-24328	Inverse variance weighted_cholelithiasis_R9	4	-0.060032	0.0757148	0.4279	0.942
R0AKO1	cholelithiasis_R9	X-24328	Inverse variance weighted (fixed effects)_cholelithiasis_R9	4	-0.060032	0.0423893	0.1567	0.942
R0AKO1	cholecystitis_without_cholelithiasis_fastGWA	X-24328	MR Egger_cholecystitis_without_cholelithiasis_UKBB	3	0.207816	0.475999	0.7379	1.231
R0AKO1	cholecystitis_without_cholelithiasis_fastGWA	X-24328	Weighted median_cholecystitis_without_cholelithiasis_UKBB	3	-0.15821	0.176835	0.371	0.854
R0AKO1	cholecystitis_without_cholelithiasis_fastGWA	X-24328	Inverse variance weighted_cholecystitis_without_cholelithiasis_UKBB	3	-0.15031	0.146666	0.3054	0.86
R0AKO1	cholecystitis_without_cholelithiasis_fastGWA	X-24328	Inverse variance weighted (fixed effects)_cholecystitis_without_cholelithiasis_UKBB	3	-0.15031	0.146666	0.3054	0.86
R0AKO1	cholelithiasis_with_acute_cholecystitis_fastGWA	X-24328	MR Egger_cholelithiasis_with_acute_cholecystitis_UKBB	3	-0.862993	0.59994	0.3867	0.422
R0AKO1	cholelithiasis_with_acute_cholecystitis_fastGWA	X-24328	Weighted median_cholelithiasis_with_acute_cholecystitis_UKBB	3	-0.439594	0.242273	0.06961	0.644
R0AKO1	cholelithiasis_with_acute_cholecystitis_fastGWA	X-24328	Inverse variance weighted_cholelithiasis_with_acute_cholecystitis_UKBB	3	-0.334454	0.190674	0.07942	0.716
R0AKO1	cholelithiasis_with_acute_cholecystitis_fastGWA	X-24328	Inverse variance weighted (fixed effects)_cholelithiasis_with_acute_cholecystitis_UKBB	3	-0.334454	0.190674	0.07942	0.716
R0AKO1	cholelithiasis_with_other_cholecystitis_fastGWA	X-24328	MR Egger_cholelithiasis_with_other_cholecystitis_UKBB	3	0.0658342	0.319883	0.8708	1.068
R0AKO1	cholelithiasis_with_other_cholecystitis_fastGWA	X-24328	Weighted median_cholelithiasis_with_other_cholecystitis_UKBB	3	0.0228746	0.118444	0.8469	1.023
R0AKO1	cholelithiasis_with_other_cholecystitis_fastGWA	X-24328	Inverse variance weighted_cholelithiasis_with_other_cholecystitis_UKBB	3	-0.0117004	0.101612	0.9083	0.988
R0AKO1	cholelithiasis_with_other_cholecystitis_fastGWA	X-24328	Inverse variance weighted (fixed effects)_cholelithiasis_with_other_cholecystitis_UKBB	3	-0.0117004	0.101612	0.9083	0.988
AUSDbI	cholecystitis_R9	X-24243	Inverse variance weighted_cholecystitis_R9	2	-0.165388	0.154135	0.2833	0.848
AUSDbI	cholecystitis_R9	X-24243	Inverse variance weighted (fixed effects)_cholecystitis_R9	2	-0.165388	0.154135	0.2833	0.848
AUSDbI	cholelithiasis_R9	X-24243	Inverse variance weighted_cholelithiasis_R9	2	-0.0357605	0.0565588	0.5272	0.965
AUSDbI	cholelithiasis_R9	X-24243	Inverse variance weighted (fixed effects)_cholelithiasis_R9	2	-0.0357605	0.0565588	0.5272	0.965
AUSDbI	cholecystitis_without_cholelithiasis_fastGWA	X-24243	Inverse variance weighted_cholecystitis_without_cholelithiasis_UKBB	2	-0.0582861	0.133781	0.6631	0.943
AUSDbI	cholecystitis_without_cholelithiasis_fastGWA	X-24243	Inverse variance weighted (fixed effects)_cholecystitis_without_cholelithiasis_UKBB	2	-0.0582861	0.133781	0.6631	0.943
AUSDbI	cholelithiasis_with_acute_cholecystitis_fastGWA	X-24243	Inverse variance weighted_cholelithiasis_with_acute_cholecystitis_UKBB	2	0.0536106	0.291401	0.854	1.055
AUSDbI	cholelithiasis_with_acute_cholecystitis_fastGWA	X-24243	Inverse variance weighted (fixed effects)_cholelithiasis_with_acute_cholecystitis_UKBB	2	0.0536106	0.173878	0.7578	1.055
AUSDbI	cholelithiasis_with_other_cholecystitis_fastGWA	X-24243	Inverse variance weighted_cholelithiasis_with_other_cholecystitis_UKBB	2	0.0980711	0.0923352	0.2882	1.103
AUSDbI	cholelithiasis_with_other_cholecystitis_fastGWA	X-24243	Inverse variance weighted (fixed effects)_cholelithiasis_with_other_cholecystitis_UKBB	2	0.0980711	0.0923352	0.2882	1.103
KeF2kS	cholecystitis_R9	X-24241	MR Egger_cholecystitis_R9	4	-0.160128	0.354933	0.6961	0.852
KeF2kS	cholecystitis_R9	X-24241	Weighted median_cholecystitis_R9	4	0.0297605	0.129173	0.8178	1.03
KeF2kS	cholecystitis_R9	X-24241	Inverse variance weighted_cholecystitis_R9	4	0.00239875	0.111801	0.9829	1.002
KeF2kS	cholecystitis_R9	X-24241	Inverse variance weighted (fixed effects)_cholecystitis_R9	4	0.00239875	0.111801	0.9829	1.002
KeF2kS	cholelithiasis_R9	X-24241	MR Egger_cholelithiasis_R9	4	-0.0847981	0.129537	0.5799	0.919
KeF2kS	cholelithiasis_R9	X-24241	Weighted median_cholelithiasis_R9	4	0.0703106	0.0501812	0.1612	1.073
KeF2kS	cholelithiasis_R9	X-24241	Inverse variance weighted_cholelithiasis_R9	4	0.0734709	0.0409412	0.07273	1.076
KeF2kS	cholelithiasis_R9	X-24241	Inverse variance weighted (fixed effects)_cholelithiasis_R9	4	0.0734709	0.0409412	0.07273	1.076
KeF2kS	cholecystitis_without_cholelithiasis_fastGWA	X-24241	MR Egger_cholecystitis_without_cholelithiasis_UKBB	4	-0.23962	0.464746	0.6575	0.787
KeF2kS	cholecystitis_without_cholelithiasis_fastGWA	X-24241	Weighted median_cholecystitis_without_cholelithiasis_UKBB	4	-0.00317389	0.160129	0.9842	0.997
KeF2kS	cholecystitis_without_cholelithiasis_fastGWA	X-24241	Inverse variance weighted_cholecystitis_without_cholelithiasis_UKBB	4	0.057975	0.148917	0.697	1.06
KeF2kS	cholecystitis_without_cholelithiasis_fastGWA	X-24241	Inverse variance weighted (fixed effects)_cholecystitis_without_cholelithiasis_UKBB	4	0.057975	0.119744	0.6283	1.06
KeF2kS	cholelithiasis_with_acute_cholecystitis_fastGWA	X-24241	MR Egger_cholelithiasis_with_acute_cholecystitis_UKBB	4	-0.312015	0.44099	0.5526	0.732
KeF2kS	cholelithiasis_with_acute_cholecystitis_fastGWA	X-24241	Weighted median_cholelithiasis_with_acute_cholecystitis_UKBB	4	0.0640636	0.184269	0.7281	1.066
KeF2kS	cholelithiasis_with_acute_cholecystitis_fastGWA	X-24241	Inverse variance weighted_cholelithiasis_with_acute_cholecystitis_UKBB	4	0.036548	0.155861	0.8146	1.037
KeF2kS	cholelithiasis_with_acute_cholecystitis_fastGWA	X-24241	Inverse variance weighted (fixed effects)_cholelithiasis_with_acute_cholecystitis_UKBB	4	0.036548	0.155861	0.8146	1.037
KeF2kS	cholelithiasis_with_other_cholecystitis_fastGWA	X-24241	MR Egger_cholelithiasis_with_other_cholecystitis_UKBB	4	0.187291	0.235466	0.5098	1.206
KeF2kS	cholelithiasis_with_other_cholecystitis_fastGWA	X-24241	Weighted median_cholelithiasis_with_other_cholecystitis_UKBB	4	-0.0671553	0.0988969	0.4971	0.935
KeF2kS	cholelithiasis_with_other_cholecystitis_fastGWA	X-24241	Inverse variance weighted_cholelithiasis_with_other_cholecystitis_UKBB	4	-0.0678279	0.0830002	0.4138	0.934
KeF2kS	cholelithiasis_with_other_cholecystitis_fastGWA	X-24241	Inverse variance weighted (fixed effects)_cholelithiasis_with_other_cholecystitis_UKBB	4	-0.0678279	0.0830002	0.4138	0.934
AkB2D2	cholecystitis_R9	X-23974	Wald ratio_cholecystitis_R9	1	0.125309	0.153907	0.4155	1.133
AkB2D2	cholelithiasis_R9	X-23974	Wald ratio_cholelithiasis_R9	1	0.032473	0.0563525	0.5644	1.033
AkB2D2	cholecystitis_without_cholelithiasis_fastGWA	X-23974	Wald ratio_cholecystitis_without_cholelithiasis_UKBB	1	0.0455669	0.193087	0.8134	1.047
AkB2D2	cholelithiasis_with_acute_cholecystitis_fastGWA	X-23974	Wald ratio_cholelithiasis_with_acute_cholecystitis_UKBB	1	0.114849	0.251439	0.6478	1.122
AkB2D2	cholelithiasis_with_other_cholecystitis_fastGWA	X-23974	Wald ratio_cholelithiasis_with_other_cholecystitis_UKBB	1	0.213166	0.133774	0.1111	1.238
hD9bbO	cholecystitis_R9	X-23780	Wald ratio_cholecystitis_R9	1	0.0676442	0.112912	0.5491	1.07
hD9bbO	cholelithiasis_R9	X-23780	Wald ratio_cholelithiasis_R9	1	-0.0223901	0.041249	0.5873	0.978
hD9bbO	cholecystitis_without_cholelithiasis_fastGWA	X-23780	Wald ratio_cholecystitis_without_cholelithiasis_UKBB	1	-0.0612113	0.1361	0.6529	0.941
hD9bbO	cholelithiasis_with_acute_cholecystitis_fastGWA	X-23780	Wald ratio_cholelithiasis_with_acute_cholecystitis_UKBB	1	0.232595	0.176895	0.1886	1.262
hD9bbO	cholelithiasis_with_other_cholecystitis_fastGWA	X-23780	Wald ratio_cholelithiasis_with_other_cholecystitis_UKBB	1	-0.0732286	0.0943282	0.4376	0.929
2Gzkkg	cholecystitis_R9	X-23739	Wald ratio_cholecystitis_R9	1	-0.114921	0.0808842	0.1554	0.891
2Gzkkg	cholelithiasis_R9	X-23739	Wald ratio_cholelithiasis_R9	1	-0.0736265	0.0296266	0.01295	0.929
2Gzkkg	cholecystitis_without_cholelithiasis_fastGWA	X-23739	Wald ratio_cholecystitis_without_cholelithiasis_UKBB	1	-0.111553	0.09712	0.2507	0.894
2Gzkkg	cholelithiasis_with_acute_cholecystitis_fastGWA	X-23739	Wald ratio_cholelithiasis_with_acute_cholecystitis_UKBB	1	-0.081722	0.12654	0.5184	0.922
2Gzkkg	cholelithiasis_with_other_cholecystitis_fastGWA	X-23739	Wald ratio_cholelithiasis_with_other_cholecystitis_UKBB	1	-0.00988706	0.0672653	0.8831	0.99
rxJfgL	cholecystitis_R9	X-23680	Inverse variance weighted_cholecystitis_R9	2	0.00741914	0.0930897	0.9365	1.007
rxJfgL	cholecystitis_R9	X-23680	Inverse variance weighted (fixed effects)_cholecystitis_R9	2	0.00741914	0.077322	0.9236	1.007
rxJfgL	cholelithiasis_R9	X-23680	Inverse variance weighted_cholelithiasis_R9	2	0.0190739	0.0283297	0.5008	1.019
rxJfgL	cholelithiasis_R9	X-23680	Inverse variance weighted (fixed effects)_cholelithiasis_R9	2	0.0190739	0.0283297	0.5008	1.019
rxJfgL	cholecystitis_without_cholelithiasis_fastGWA	X-23680	Inverse variance weighted_cholecystitis_without_cholelithiasis_UKBB	2	0.0795471	0.093866	0.3967	1.083
rxJfgL	cholecystitis_without_cholelithiasis_fastGWA	X-23680	Inverse variance weighted (fixed effects)_cholecystitis_without_cholelithiasis_UKBB	2	0.0795471	0.093866	0.3967	1.083
rxJfgL	cholelithiasis_with_acute_cholecystitis_fastGWA	X-23680	Inverse variance weighted_cholelithiasis_with_acute_cholecystitis_UKBB	2	0.175733	0.168036	0.2956	1.192
rxJfgL	cholelithiasis_with_acute_cholecystitis_fastGWA	X-23680	Inverse variance weighted (fixed effects)_cholelithiasis_with_acute_cholecystitis_UKBB	2	0.175733	0.122213	0.1505	1.192
rxJfgL	cholelithiasis_with_other_cholecystitis_fastGWA	X-23680	Inverse variance weighted_cholelithiasis_with_other_cholecystitis_UKBB	2	0.0633859	0.065105	0.3303	1.065
rxJfgL	cholelithiasis_with_other_cholecystitis_fastGWA	X-23680	Inverse variance weighted (fixed effects)_cholelithiasis_with_other_cholecystitis_UKBB	2	0.0633859	0.065105	0.3303	1.065
wCSn0Y	cholecystitis_R9	X-23659	MR Egger_cholecystitis_R9	3	-0.0831643	0.264845	0.8063	0.92
wCSn0Y	cholecystitis_R9	X-23659	Weighted median_cholecystitis_R9	3	-0.0126098	0.0755475	0.8674	0.987
wCSn0Y	cholecystitis_R9	X-23659	Inverse variance weighted_cholecystitis_R9	3	-0.010336	0.070692	0.8838	0.99
wCSn0Y	cholecystitis_R9	X-23659	Inverse variance weighted (fixed effects)_cholecystitis_R9	3	-0.010336	0.070692	0.8838	0.99
wCSn0Y	cholelithiasis_R9	X-23659	MR Egger_cholelithiasis_R9	3	-0.175986	0.0970832	0.3209	0.839
wCSn0Y	cholelithiasis_R9	X-23659	Weighted median_cholelithiasis_R9	3	-0.0135101	0.0275736	0.6242	0.987
wCSn0Y	cholelithiasis_R9	X-23659	Inverse variance weighted_cholelithiasis_R9	3	0.00338362	0.0366202	0.9264	1.003
wCSn0Y	cholelithiasis_R9	X-23659	Inverse variance weighted (fixed effects)_cholelithiasis_R9	3	0.00338362	0.025885	0.896	1.003
wCSn0Y	cholecystitis_without_cholelithiasis_fastGWA	X-23659	MR Egger_cholecystitis_without_cholelithiasis_UKBB	3	-0.149613	0.308859	0.7128	0.861
wCSn0Y	cholecystitis_without_cholelithiasis_fastGWA	X-23659	Weighted median_cholecystitis_without_cholelithiasis_UKBB	3	-0.0413904	0.0936773	0.6586	0.959
wCSn0Y	cholecystitis_without_cholelithiasis_fastGWA	X-23659	Inverse variance weighted_cholecystitis_without_cholelithiasis_UKBB	3	-0.0494175	0.0897949	0.5821	0.952
wCSn0Y	cholecystitis_without_cholelithiasis_fastGWA	X-23659	Inverse variance weighted (fixed effects)_cholecystitis_without_cholelithiasis_UKBB	3	-0.0494175	0.0897949	0.5821	0.952
wCSn0Y	cholelithiasis_with_acute_cholecystitis_fastGWA	X-23659	MR Egger_cholelithiasis_with_acute_cholecystitis_UKBB	3	-0.142779	0.401875	0.7827	0.867
wCSn0Y	cholelithiasis_with_acute_cholecystitis_fastGWA	X-23659	Weighted median_cholelithiasis_with_acute_cholecystitis_UKBB	3	0.157595	0.131118	0.2294	1.171
wCSn0Y	cholelithiasis_with_acute_cholecystitis_fastGWA	X-23659	Inverse variance weighted_cholelithiasis_with_acute_cholecystitis_UKBB	3	0.174424	0.116857	0.1355	1.191
wCSn0Y	cholelithiasis_with_acute_cholecystitis_fastGWA	X-23659	Inverse variance weighted (fixed effects)_cholelithiasis_with_acute_cholecystitis_UKBB	3	0.174424	0.116857	0.1355	1.191
wCSn0Y	cholelithiasis_with_other_cholecystitis_fastGWA	X-23659	MR Egger_cholelithiasis_with_other_cholecystitis_UKBB	3	-0.316372	0.21392	0.3785	0.729
wCSn0Y	cholelithiasis_with_other_cholecystitis_fastGWA	X-23659	Weighted median_cholelithiasis_with_other_cholecystitis_UKBB	3	-0.0598643	0.0666344	0.369	0.942
wCSn0Y	cholelithiasis_with_other_cholecystitis_fastGWA	X-23659	Inverse variance weighted_cholelithiasis_with_other_cholecystitis_UKBB	3	-0.0349386	0.0723385	0.6291	0.966
wCSn0Y	cholelithiasis_with_other_cholecystitis_fastGWA	X-23659	Inverse variance weighted (fixed effects)_cholelithiasis_with_other_cholecystitis_UKBB	3	-0.0349386	0.0621815	0.5742	0.966
P1LTKT	cholecystitis_R9	X-23654	Inverse variance weighted_cholecystitis_R9	2	-0.168644	0.0952641	0.07668	0.845
P1LTKT	cholecystitis_R9	X-23654	Inverse variance weighted (fixed effects)_cholecystitis_R9	2	-0.168644	0.0952641	0.07668	0.845
P1LTKT	cholelithiasis_R9	X-23654	Inverse variance weighted_cholelithiasis_R9	2	0.0271927	0.0347498	0.4339	1.028
P1LTKT	cholelithiasis_R9	X-23654	Inverse variance weighted (fixed effects)_cholelithiasis_R9	2	0.0271927	0.0347498	0.4339	1.028
P1LTKT	cholecystitis_without_cholelithiasis_fastGWA	X-23654	Inverse variance weighted_cholecystitis_without_cholelithiasis_UKBB	2	0.049927	0.113249	0.6593	1.051
P1LTKT	cholecystitis_without_cholelithiasis_fastGWA	X-23654	Inverse variance weighted (fixed effects)_cholecystitis_without_cholelithiasis_UKBB	2	0.049927	0.113249	0.6593	1.051
P1LTKT	cholelithiasis_with_acute_cholecystitis_fastGWA	X-23654	Inverse variance weighted_cholelithiasis_with_acute_cholecystitis_UKBB	2	-0.267951	0.172344	0.12	0.765
P1LTKT	cholelithiasis_with_acute_cholecystitis_fastGWA	X-23654	Inverse variance weighted (fixed effects)_cholelithiasis_with_acute_cholecystitis_UKBB	2	-0.267951	0.14745	0.06918	0.765
P1LTKT	cholelithiasis_with_other_cholecystitis_fastGWA	X-23654	Inverse variance weighted_cholelithiasis_with_other_cholecystitis_UKBB	2	0.0719238	0.174464	0.6802	1.075
P1LTKT	cholelithiasis_with_other_cholecystitis_fastGWA	X-23654	Inverse variance weighted (fixed effects)_cholelithiasis_with_other_cholecystitis_UKBB	2	0.0719238	0.0785381	0.3598	1.075
Vjfy5o	cholecystitis_R9	X-23644	Wald ratio_cholecystitis_R9	1	0.095885	0.175417	0.5846	1.101
Vjfy5o	cholelithiasis_R9	X-23644	Wald ratio_cholelithiasis_R9	1	-0.0524374	0.064111	0.4134	0.949
Vjfy5o	cholecystitis_without_cholelithiasis_fastGWA	X-23644	Wald ratio_cholecystitis_without_cholelithiasis_UKBB	1	-0.0554137	0.20852	0.7904	0.946
Vjfy5o	cholelithiasis_with_acute_cholecystitis_fastGWA	X-23644	Wald ratio_cholelithiasis_with_acute_cholecystitis_UKBB	1	0.374351	0.271042	0.1672	1.454
Vjfy5o	cholelithiasis_with_other_cholecystitis_fastGWA	X-23644	Wald ratio_cholelithiasis_with_other_cholecystitis_UKBB	1	-0.108715	0.144611	0.4522	0.897
1f9b09	cholecystitis_R9	X-23641	MR Egger_cholecystitis_R9	3	-0.0819235	0.6176	0.916	0.921
1f9b09	cholecystitis_R9	X-23641	Weighted median_cholecystitis_R9	3	0.0535239	0.0908592	0.5558	1.055
1f9b09	cholecystitis_R9	X-23641	Inverse variance weighted_cholecystitis_R9	3	0.0478	0.0834213	0.5666	1.049
1f9b09	cholecystitis_R9	X-23641	Inverse variance weighted (fixed effects)_cholecystitis_R9	3	0.0478	0.0834213	0.5666	1.049
1f9b09	cholelithiasis_R9	X-23641	MR Egger_cholelithiasis_R9	3	-0.324087	0.253774	0.4229	0.723
1f9b09	cholelithiasis_R9	X-23641	Weighted median_cholelithiasis_R9	3	0.0117602	0.0372207	0.752	1.012
1f9b09	cholelithiasis_R9	X-23641	Inverse variance weighted_cholelithiasis_R9	3	0.0128327	0.0405177	0.7515	1.013
1f9b09	cholelithiasis_R9	X-23641	Inverse variance weighted (fixed effects)_cholelithiasis_R9	3	0.0128327	0.0304798	0.6737	1.013
1f9b09	cholecystitis_without_cholelithiasis_fastGWA	X-23641	MR Egger_cholecystitis_without_cholelithiasis_UKBB	3	0.197926	0.785291	0.8428	1.219
1f9b09	cholecystitis_without_cholelithiasis_fastGWA	X-23641	Weighted median_cholecystitis_without_cholelithiasis_UKBB	3	0.126311	0.113739	0.2668	1.135
1f9b09	cholecystitis_without_cholelithiasis_fastGWA	X-23641	Inverse variance weighted_cholecystitis_without_cholelithiasis_UKBB	3	0.133343	0.104809	0.2033	1.143
1f9b09	cholecystitis_without_cholelithiasis_fastGWA	X-23641	Inverse variance weighted (fixed effects)_cholecystitis_without_cholelithiasis_UKBB	3	0.133343	0.104809	0.2033	1.143
1f9b09	cholelithiasis_with_acute_cholecystitis_fastGWA	X-23641	MR Egger_cholelithiasis_with_acute_cholecystitis_UKBB	3	0.542338	1.02209	0.6894	1.72
1f9b09	cholelithiasis_with_acute_cholecystitis_fastGWA	X-23641	Weighted median_cholelithiasis_with_acute_cholecystitis_UKBB	3	0.00133607	0.15711	0.9932	1.001
1f9b09	cholelithiasis_with_acute_cholecystitis_fastGWA	X-23641	Inverse variance weighted_cholelithiasis_with_acute_cholecystitis_UKBB	3	0.051338	0.13643	0.7067	1.053
1f9b09	cholelithiasis_with_acute_cholecystitis_fastGWA	X-23641	Inverse variance weighted (fixed effects)_cholelithiasis_with_acute_cholecystitis_UKBB	3	0.051338	0.13643	0.7067	1.053
1f9b09	cholelithiasis_with_other_cholecystitis_fastGWA	X-23641	MR Egger_cholelithiasis_with_other_cholecystitis_UKBB	3	-0.405946	0.726954	0.6758	0.666
1f9b09	cholelithiasis_with_other_cholecystitis_fastGWA	X-23641	Weighted median_cholelithiasis_with_other_cholecystitis_UKBB	3	0.0851526	0.0862342	0.3234	1.089
1f9b09	cholelithiasis_with_other_cholecystitis_fastGWA	X-23641	Inverse variance weighted_cholelithiasis_with_other_cholecystitis_UKBB	3	0.0546399	0.0814463	0.5023	1.056
1f9b09	cholelithiasis_with_other_cholecystitis_fastGWA	X-23641	Inverse variance weighted (fixed effects)_cholelithiasis_with_other_cholecystitis_UKBB	3	0.0546399	0.0726415	0.4519	1.056
ncjltu	cholecystitis_R9	X-23639	Inverse variance weighted_cholecystitis_R9	2	0.216347	0.186787	0.2468	1.242
ncjltu	cholecystitis_R9	X-23639	Inverse variance weighted (fixed effects)_cholecystitis_R9	2	0.216347	0.154696	0.162	1.242
ncjltu	cholelithiasis_R9	X-23639	Inverse variance weighted_cholelithiasis_R9	2	0.0961965	0.0565206	0.08876	1.101
ncjltu	cholelithiasis_R9	X-23639	Inverse variance weighted (fixed effects)_cholelithiasis_R9	2	0.0961965	0.0565206	0.08876	1.101
ncjltu	cholecystitis_without_cholelithiasis_fastGWA	X-23639	Inverse variance weighted_cholecystitis_without_cholelithiasis_UKBB	2	0.126725	0.237533	0.5937	1.135
ncjltu	cholecystitis_without_cholelithiasis_fastGWA	X-23639	Inverse variance weighted (fixed effects)_cholecystitis_without_cholelithiasis_UKBB	2	0.126725	0.19252	0.5104	1.135
ncjltu	cholelithiasis_with_acute_cholecystitis_fastGWA	X-23639	Inverse variance weighted_cholelithiasis_with_acute_cholecystitis_UKBB	2	-0.208781	0.250731	0.405	0.812
ncjltu	cholelithiasis_with_acute_cholecystitis_fastGWA	X-23639	Inverse variance weighted (fixed effects)_cholelithiasis_with_acute_cholecystitis_UKBB	2	-0.208781	0.250731	0.405	0.812
ncjltu	cholelithiasis_with_other_cholecystitis_fastGWA	X-23639	Inverse variance weighted_cholelithiasis_with_other_cholecystitis_UKBB	2	0.198975	0.133392	0.1358	1.22
ncjltu	cholelithiasis_with_other_cholecystitis_fastGWA	X-23639	Inverse variance weighted (fixed effects)_cholelithiasis_with_other_cholecystitis_UKBB	2	0.198975	0.133392	0.1358	1.22
DlFT7S	cholecystitis_R9	X-22520	Inverse variance weighted_cholecystitis_R9	2	0.159217	0.1935	0.4106	1.173
DlFT7S	cholecystitis_R9	X-22520	Inverse variance weighted (fixed effects)_cholecystitis_R9	2	0.159217	0.107927	0.1401	1.173
DlFT7S	cholelithiasis_R9	X-22520	Inverse variance weighted_cholelithiasis_R9	2	0.329689	0.382196	0.3883	1.391
DlFT7S	cholelithiasis_R9	X-22520	Inverse variance weighted (fixed effects)_cholelithiasis_R9	2	0.329689	0.0399534	1.56e-16	1.391
DlFT7S	cholecystitis_without_cholelithiasis_fastGWA	X-22520	Inverse variance weighted_cholecystitis_without_cholelithiasis_UKBB	2	0.343419	0.143886	0.017	1.41
DlFT7S	cholecystitis_without_cholelithiasis_fastGWA	X-22520	Inverse variance weighted (fixed effects)_cholecystitis_without_cholelithiasis_UKBB	2	0.343419	0.143886	0.017	1.41
DlFT7S	cholelithiasis_with_acute_cholecystitis_fastGWA	X-22520	Inverse variance weighted_cholelithiasis_with_acute_cholecystitis_UKBB	2	0.253751	0.491606	0.6057	1.289
DlFT7S	cholelithiasis_with_acute_cholecystitis_fastGWA	X-22520	Inverse variance weighted (fixed effects)_cholelithiasis_with_acute_cholecystitis_UKBB	2	0.253751	0.187445	0.1758	1.289
DlFT7S	cholelithiasis_with_other_cholecystitis_fastGWA	X-22520	Inverse variance weighted_cholelithiasis_with_other_cholecystitis_UKBB	2	0.594917	0.421828	0.1584	1.813
DlFT7S	cholelithiasis_with_other_cholecystitis_fastGWA	X-22520	Inverse variance weighted (fixed effects)_cholelithiasis_with_other_cholecystitis_UKBB	2	0.594917	0.1003	3.004e-09	1.813
HKw0cM	cholecystitis_R9	X-22162	MR Egger_cholecystitis_R9	4	-0.14278	0.127494	0.3792	0.867
HKw0cM	cholecystitis_R9	X-22162	Weighted median_cholecystitis_R9	4	-0.0930403	0.0587284	0.1131	0.911
HKw0cM	cholecystitis_R9	X-22162	Inverse variance weighted_cholecystitis_R9	4	-0.0724776	0.0516586	0.1606	0.93
HKw0cM	cholecystitis_R9	X-22162	Inverse variance weighted (fixed effects)_cholecystitis_R9	4	-0.0724776	0.0516586	0.1606	0.93
HKw0cM	cholelithiasis_R9	X-22162	MR Egger_cholelithiasis_R9	4	-0.11936	0.0966216	0.3421	0.887
HKw0cM	cholelithiasis_R9	X-22162	Weighted median_cholelithiasis_R9	4	-0.0485908	0.0274283	0.07647	0.953
HKw0cM	cholelithiasis_R9	X-22162	Inverse variance weighted_cholelithiasis_R9	4	-0.0593162	0.035554	0.09525	0.942
HKw0cM	cholelithiasis_R9	X-22162	Inverse variance weighted (fixed effects)_cholelithiasis_R9	4	-0.0593162	0.0185786	0.001409	0.942
HKw0cM	cholecystitis_without_cholelithiasis_fastGWA	X-22162	MR Egger_cholecystitis_without_cholelithiasis_UKBB	4	-0.122807	0.146265	0.4895	0.884
HKw0cM	cholecystitis_without_cholelithiasis_fastGWA	X-22162	Weighted median_cholecystitis_without_cholelithiasis_UKBB	4	-0.0279842	0.0665972	0.6743	0.972
HKw0cM	cholecystitis_without_cholelithiasis_fastGWA	X-22162	Inverse variance weighted_cholecystitis_without_cholelithiasis_UKBB	4	-0.0265245	0.0574795	0.6445	0.974
HKw0cM	cholecystitis_without_cholelithiasis_fastGWA	X-22162	Inverse variance weighted (fixed effects)_cholecystitis_without_cholelithiasis_UKBB	4	-0.0265245	0.0574795	0.6445	0.974
HKw0cM	cholelithiasis_with_acute_cholecystitis_fastGWA	X-22162	MR Egger_cholelithiasis_with_acute_cholecystitis_UKBB	4	-0.0857676	0.182464	0.6846	0.918
HKw0cM	cholelithiasis_with_acute_cholecystitis_fastGWA	X-22162	Weighted median_cholelithiasis_with_acute_cholecystitis_UKBB	4	-0.144828	0.085229	0.08927	0.865
HKw0cM	cholelithiasis_with_acute_cholecystitis_fastGWA	X-22162	Inverse variance weighted_cholelithiasis_with_acute_cholecystitis_UKBB	4	-0.151114	0.0748233	0.04342	0.86
HKw0cM	cholelithiasis_with_acute_cholecystitis_fastGWA	X-22162	Inverse variance weighted (fixed effects)_cholelithiasis_with_acute_cholecystitis_UKBB	4	-0.151114	0.0748233	0.04342	0.86
HKw0cM	cholelithiasis_with_other_cholecystitis_fastGWA	X-22162	MR Egger_cholelithiasis_with_other_cholecystitis_UKBB	4	0.0684592	0.0971399	0.554	1.071
HKw0cM	cholelithiasis_with_other_cholecystitis_fastGWA	X-22162	Weighted median_cholelithiasis_with_other_cholecystitis_UKBB	4	-0.00814113	0.046468	0.8609	0.992
HKw0cM	cholelithiasis_with_other_cholecystitis_fastGWA	X-22162	Inverse variance weighted_cholelithiasis_with_other_cholecystitis_UKBB	4	-0.0162393	0.0398177	0.6834	0.984
HKw0cM	cholelithiasis_with_other_cholecystitis_fastGWA	X-22162	Inverse variance weighted (fixed effects)_cholelithiasis_with_other_cholecystitis_UKBB	4	-0.0162393	0.0398177	0.6834	0.984
2nGnvm	cholecystitis_R9	X-21834	Wald ratio_cholecystitis_R9	1	-0.0204535	0.18653	0.9127	0.98
2nGnvm	cholelithiasis_R9	X-21834	Wald ratio_cholelithiasis_R9	1	0.00727119	0.068042	0.9149	1.007
ncqBc3	cholecystitis_R9	X-21829	MR Egger_cholecystitis_R9	3	0.668495	0.572713	0.451	1.951
ncqBc3	cholecystitis_R9	X-21829	Weighted median_cholecystitis_R9	3	0.118932	0.134096	0.3751	1.126
ncqBc3	cholecystitis_R9	X-21829	Inverse variance weighted_cholecystitis_R9	3	0.0493908	0.113116	0.6624	1.051
ncqBc3	cholecystitis_R9	X-21829	Inverse variance weighted (fixed effects)_cholecystitis_R9	3	0.0493908	0.113116	0.6624	1.051
ncqBc3	cholelithiasis_R9	X-21829	MR Egger_cholelithiasis_R9	3	-0.216349	0.324066	0.6253	0.805
ncqBc3	cholelithiasis_R9	X-21829	Weighted median_cholelithiasis_R9	3	-0.0338338	0.0507195	0.5047	0.967
ncqBc3	cholelithiasis_R9	X-21829	Inverse variance weighted_cholelithiasis_R9	3	-0.0298847	0.0524824	0.5691	0.971
ncqBc3	cholelithiasis_R9	X-21829	Inverse variance weighted (fixed effects)_cholelithiasis_R9	3	-0.0298847	0.041458	0.471	0.971
ncqBc3	cholecystitis_without_cholelithiasis_fastGWA	X-21829	MR Egger_cholecystitis_without_cholelithiasis_UKBB	3	-0.0476474	1.2816	0.9763	0.953
ncqBc3	cholecystitis_without_cholelithiasis_fastGWA	X-21829	Weighted median_cholecystitis_without_cholelithiasis_UKBB	3	0.145448	0.1755	0.4072	1.157
ncqBc3	cholecystitis_without_cholelithiasis_fastGWA	X-21829	Inverse variance weighted_cholecystitis_without_cholelithiasis_UKBB	3	-0.0106739	0.180856	0.9529	0.989
ncqBc3	cholecystitis_without_cholelithiasis_fastGWA	X-21829	Inverse variance weighted (fixed effects)_cholecystitis_without_cholelithiasis_UKBB	3	-0.0106739	0.138428	0.9385	0.989
ncqBc3	cholelithiasis_with_acute_cholecystitis_fastGWA	X-21829	MR Egger_cholelithiasis_with_acute_cholecystitis_UKBB	3	-0.378535	0.903251	0.7474	0.685
ncqBc3	cholelithiasis_with_acute_cholecystitis_fastGWA	X-21829	Weighted median_cholelithiasis_with_acute_cholecystitis_UKBB	3	0.117308	0.206138	0.5693	1.124
ncqBc3	cholelithiasis_with_acute_cholecystitis_fastGWA	X-21829	Inverse variance weighted_cholelithiasis_with_acute_cholecystitis_UKBB	3	0.068186	0.180165	0.7051	1.071
ncqBc3	cholelithiasis_with_acute_cholecystitis_fastGWA	X-21829	Inverse variance weighted (fixed effects)_cholelithiasis_with_acute_cholecystitis_UKBB	3	0.068186	0.180165	0.7051	1.071
ncqBc3	cholelithiasis_with_other_cholecystitis_fastGWA	X-21829	MR Egger_cholelithiasis_with_other_cholecystitis_UKBB	3	-0.853018	0.480186	0.3264	0.426
ncqBc3	cholelithiasis_with_other_cholecystitis_fastGWA	X-21829	Weighted median_cholelithiasis_with_other_cholecystitis_UKBB	3	-0.000609647	0.12	0.9959	0.999
ncqBc3	cholelithiasis_with_other_cholecystitis_fastGWA	X-21829	Inverse variance weighted_cholelithiasis_with_other_cholecystitis_UKBB	3	-0.0136783	0.125586	0.9133	0.986
ncqBc3	cholelithiasis_with_other_cholecystitis_fastGWA	X-21829	Inverse variance weighted (fixed effects)_cholelithiasis_with_other_cholecystitis_UKBB	3	-0.0136783	0.0957913	0.8865	0.986
cwkAcm	cholecystitis_R9	X-21796	Inverse variance weighted_cholecystitis_R9	2	0.494576	0.25817	0.0554	1.64
cwkAcm	cholecystitis_R9	X-21796	Inverse variance weighted (fixed effects)_cholecystitis_R9	2	0.494576	0.107223	3.977e-06	1.64
cwkAcm	cholelithiasis_R9	X-21796	Inverse variance weighted_cholelithiasis_R9	2	0.378653	0.207974	0.06866	1.46
cwkAcm	cholelithiasis_R9	X-21796	Inverse variance weighted (fixed effects)_cholelithiasis_R9	2	0.378653	0.039206	4.545e-22	1.46
cwkAcm	cholecystitis_without_cholelithiasis_fastGWA	X-21796	Inverse variance weighted_cholecystitis_without_cholelithiasis_UKBB	2	0.399753	0.150089	0.007735	1.491
cwkAcm	cholecystitis_without_cholelithiasis_fastGWA	X-21796	Inverse variance weighted (fixed effects)_cholecystitis_without_cholelithiasis_UKBB	2	0.399753	0.150089	0.007735	1.491
cwkAcm	cholelithiasis_with_acute_cholecystitis_fastGWA	X-21796	Inverse variance weighted_cholelithiasis_with_acute_cholecystitis_UKBB	2	0.304813	0.319458	0.34	1.356
cwkAcm	cholelithiasis_with_acute_cholecystitis_fastGWA	X-21796	Inverse variance weighted (fixed effects)_cholelithiasis_with_acute_cholecystitis_UKBB	2	0.304813	0.195496	0.119	1.356
cwkAcm	cholelithiasis_with_other_cholecystitis_fastGWA	X-21796	Inverse variance weighted_cholelithiasis_with_other_cholecystitis_UKBB	2	0.314874	0.104083	0.002484	1.37
cwkAcm	cholelithiasis_with_other_cholecystitis_fastGWA	X-21796	Inverse variance weighted (fixed effects)_cholelithiasis_with_other_cholecystitis_UKBB	2	0.314874	0.104083	0.002484	1.37
8RhVy9	cholecystitis_R9	X-21736	Wald ratio_cholecystitis_R9	1	-0.171316	0.244007	0.4826	0.843
8RhVy9	cholelithiasis_R9	X-21736	Wald ratio_cholelithiasis_R9	1	0.0861723	0.089196	0.334	1.09
8RhVy9	cholecystitis_without_cholelithiasis_fastGWA	X-21736	Wald ratio_cholecystitis_without_cholelithiasis_UKBB	1	0.21867	0.294467	0.4577	1.244
8RhVy9	cholelithiasis_with_acute_cholecystitis_fastGWA	X-21736	Wald ratio_cholelithiasis_with_acute_cholecystitis_UKBB	1	0.0995527	0.38358	0.7952	1.105
8RhVy9	cholelithiasis_with_other_cholecystitis_fastGWA	X-21736	Wald ratio_cholelithiasis_with_other_cholecystitis_UKBB	1	0.197089	0.203902	0.3337	1.218
QifLRi	cholecystitis_R9	X-21607	MR Egger_cholecystitis_R9	4	-0.447511	0.261755	0.2295	0.639
QifLRi	cholecystitis_R9	X-21607	Weighted median_cholecystitis_R9	4	-0.0505356	0.0688592	0.463	0.951
QifLRi	cholecystitis_R9	X-21607	Inverse variance weighted_cholecystitis_R9	4	0.0105657	0.0612711	0.8631	1.011
QifLRi	cholecystitis_R9	X-21607	Inverse variance weighted (fixed effects)_cholecystitis_R9	4	0.0105657	0.0538252	0.8444	1.011
QifLRi	cholelithiasis_R9	X-21607	MR Egger_cholelithiasis_R9	4	-0.0561745	0.0959111	0.6174	0.945
QifLRi	cholelithiasis_R9	X-21607	Weighted median_cholelithiasis_R9	4	-0.0133481	0.0235082	0.5702	0.987
QifLRi	cholelithiasis_R9	X-21607	Inverse variance weighted_cholelithiasis_R9	4	-0.00600967	0.0197104	0.7604	0.994
QifLRi	cholelithiasis_R9	X-21607	Inverse variance weighted (fixed effects)_cholelithiasis_R9	4	-0.00600967	0.0197104	0.7604	0.994
QifLRi	cholecystitis_without_cholelithiasis_fastGWA	X-21607	MR Egger_cholecystitis_without_cholelithiasis_UKBB	4	0.245235	0.388012	0.592	1.278
QifLRi	cholecystitis_without_cholelithiasis_fastGWA	X-21607	Weighted median_cholecystitis_without_cholelithiasis_UKBB	4	-0.00716864	0.0819813	0.9303	0.993
QifLRi	cholecystitis_without_cholelithiasis_fastGWA	X-21607	Inverse variance weighted_cholecystitis_without_cholelithiasis_UKBB	4	-0.0224683	0.0739309	0.7612	0.978
QifLRi	cholecystitis_without_cholelithiasis_fastGWA	X-21607	Inverse variance weighted (fixed effects)_cholecystitis_without_cholelithiasis_UKBB	4	-0.0224683	0.0653555	0.731	0.978
QifLRi	cholelithiasis_with_acute_cholecystitis_fastGWA	X-21607	MR Egger_cholelithiasis_with_acute_cholecystitis_UKBB	4	0.449118	0.407194	0.385	1.567
QifLRi	cholelithiasis_with_acute_cholecystitis_fastGWA	X-21607	Weighted median_cholelithiasis_with_acute_cholecystitis_UKBB	4	-0.0121347	0.105497	0.9084	0.988
QifLRi	cholelithiasis_with_acute_cholecystitis_fastGWA	X-21607	Inverse variance weighted_cholelithiasis_with_acute_cholecystitis_UKBB	4	0.00430158	0.0855347	0.9599	1.004
QifLRi	cholelithiasis_with_acute_cholecystitis_fastGWA	X-21607	Inverse variance weighted (fixed effects)_cholelithiasis_with_acute_cholecystitis_UKBB	4	0.00430158	0.0850481	0.9597	1.004
QifLRi	cholelithiasis_with_other_cholecystitis_fastGWA	X-21607	MR Egger_cholelithiasis_with_other_cholecystitis_UKBB	4	0.0285327	0.402892	0.95	1.029
QifLRi	cholelithiasis_with_other_cholecystitis_fastGWA	X-21607	Weighted median_cholelithiasis_with_other_cholecystitis_UKBB	4	-0.0603365	0.057042	0.2902	0.941
QifLRi	cholelithiasis_with_other_cholecystitis_fastGWA	X-21607	Inverse variance weighted_cholelithiasis_with_other_cholecystitis_UKBB	4	-0.0468798	0.0693545	0.4991	0.954
QifLRi	cholelithiasis_with_other_cholecystitis_fastGWA	X-21607	Inverse variance weighted (fixed effects)_cholelithiasis_with_other_cholecystitis_UKBB	4	-0.0468798	0.0452781	0.3005	0.954
amptCH	cholecystitis_R9	X-21471	MR Egger_cholecystitis_R9	6	0.0363866	0.133622	0.7989	1.037
amptCH	cholecystitis_R9	X-21471	Weighted median_cholecystitis_R9	6	0.127747	0.0616201	0.03816	1.136
amptCH	cholecystitis_R9	X-21471	Inverse variance weighted_cholecystitis_R9	6	0.145528	0.0484142	0.002648	1.157
amptCH	cholecystitis_R9	X-21471	Inverse variance weighted (fixed effects)_cholecystitis_R9	6	0.145528	0.0484142	0.002648	1.157
amptCH	cholelithiasis_R9	X-21471	MR Egger_cholelithiasis_R9	6	0.194349	0.247568	0.4763	1.215
amptCH	cholelithiasis_R9	X-21471	Weighted median_cholelithiasis_R9	6	0.0370921	0.025103	0.1395	1.038
amptCH	cholelithiasis_R9	X-21471	Inverse variance weighted_cholelithiasis_R9	6	0.13583	0.0812406	0.09453	1.145
amptCH	cholelithiasis_R9	X-21471	Inverse variance weighted (fixed effects)_cholelithiasis_R9	6	0.13583	0.0178641	2.882e-14	1.145
amptCH	cholecystitis_without_cholelithiasis_fastGWA	X-21471	MR Egger_cholecystitis_without_cholelithiasis_UKBB	5	-0.0732929	0.214612	0.7552	0.929
amptCH	cholecystitis_without_cholelithiasis_fastGWA	X-21471	Weighted median_cholecystitis_without_cholelithiasis_UKBB	5	0.00308221	0.0855919	0.9713	1.003
amptCH	cholecystitis_without_cholelithiasis_fastGWA	X-21471	Inverse variance weighted_cholecystitis_without_cholelithiasis_UKBB	5	0.0348257	0.0862533	0.6864	1.035
amptCH	cholecystitis_without_cholelithiasis_fastGWA	X-21471	Inverse variance weighted (fixed effects)_cholecystitis_without_cholelithiasis_UKBB	5	0.0348257	0.0636241	0.5841	1.035
amptCH	cholelithiasis_with_acute_cholecystitis_fastGWA	X-21471	MR Egger_cholelithiasis_with_acute_cholecystitis_UKBB	5	0.181603	0.260431	0.5358	1.199
amptCH	cholelithiasis_with_acute_cholecystitis_fastGWA	X-21471	Weighted median_cholelithiasis_with_acute_cholecystitis_UKBB	5	0.190765	0.11073	0.08492	1.21
amptCH	cholelithiasis_with_acute_cholecystitis_fastGWA	X-21471	Inverse variance weighted_cholelithiasis_with_acute_cholecystitis_UKBB	5	0.208612	0.0997741	0.03654	1.232
amptCH	cholelithiasis_with_acute_cholecystitis_fastGWA	X-21471	Inverse variance weighted (fixed effects)_cholelithiasis_with_acute_cholecystitis_UKBB	5	0.208612	0.0827988	0.01175	1.232
amptCH	cholelithiasis_with_other_cholecystitis_fastGWA	X-21471	MR Egger_cholelithiasis_with_other_cholecystitis_UKBB	5	0.198129	0.273288	0.5209	1.219
amptCH	cholelithiasis_with_other_cholecystitis_fastGWA	X-21471	Weighted median_cholelithiasis_with_other_cholecystitis_UKBB	5	0.148081	0.0652418	0.02322	1.16
amptCH	cholelithiasis_with_other_cholecystitis_fastGWA	X-21471	Inverse variance weighted_cholelithiasis_with_other_cholecystitis_UKBB	5	0.248798	0.105463	0.01832	1.282
amptCH	cholelithiasis_with_other_cholecystitis_fastGWA	X-21471	Inverse variance weighted (fixed effects)_cholelithiasis_with_other_cholecystitis_UKBB	5	0.248798	0.0442571	1.891e-08	1.282
IiAyFD	cholecystitis_R9	X-21470	MR Egger_cholecystitis_R9	5	0.0938704	0.188308	0.6524	1.098
IiAyFD	cholecystitis_R9	X-21470	Weighted median_cholecystitis_R9	5	0.153712	0.0647654	0.01763	1.166
IiAyFD	cholecystitis_R9	X-21470	Inverse variance weighted_cholecystitis_R9	5	0.104744	0.0574196	0.06812	1.11
IiAyFD	cholecystitis_R9	X-21470	Inverse variance weighted (fixed effects)_cholecystitis_R9	5	0.104744	0.0525489	0.04623	1.11
IiAyFD	cholelithiasis_R9	X-21470	MR Egger_cholelithiasis_R9	5	0.339788	0.301736	0.3421	1.405
IiAyFD	cholelithiasis_R9	X-21470	Weighted median_cholelithiasis_R9	5	0.0594743	0.0309509	0.05466	1.061
IiAyFD	cholelithiasis_R9	X-21470	Inverse variance weighted_cholelithiasis_R9	5	0.155635	0.0983093	0.1134	1.168
IiAyFD	cholelithiasis_R9	X-21470	Inverse variance weighted (fixed effects)_cholelithiasis_R9	5	0.155635	0.0194502	1.227e-15	1.168
IiAyFD	cholecystitis_without_cholelithiasis_fastGWA	X-21470	MR Egger_cholecystitis_without_cholelithiasis_UKBB	3	0.284913	0.697397	0.7531	1.33
IiAyFD	cholecystitis_without_cholelithiasis_fastGWA	X-21470	Weighted median_cholecystitis_without_cholelithiasis_UKBB	3	0.156572	0.100082	0.1177	1.169
IiAyFD	cholecystitis_without_cholelithiasis_fastGWA	X-21470	Inverse variance weighted_cholecystitis_without_cholelithiasis_UKBB	3	0.0773688	0.229139	0.7356	1.08
IiAyFD	cholecystitis_without_cholelithiasis_fastGWA	X-21470	Inverse variance weighted (fixed effects)_cholecystitis_without_cholelithiasis_UKBB	3	0.0773688	0.0905503	0.3929	1.08
IiAyFD	cholelithiasis_with_acute_cholecystitis_fastGWA	X-21470	MR Egger_cholelithiasis_with_acute_cholecystitis_UKBB	3	0.457018	0.454627	0.4983	1.579
IiAyFD	cholelithiasis_with_acute_cholecystitis_fastGWA	X-21470	Weighted median_cholelithiasis_with_acute_cholecystitis_UKBB	3	0.314898	0.123942	0.01106	1.37
IiAyFD	cholelithiasis_with_acute_cholecystitis_fastGWA	X-21470	Inverse variance weighted_cholelithiasis_with_acute_cholecystitis_UKBB	3	0.277332	0.154851	0.0733	1.32
IiAyFD	cholelithiasis_with_acute_cholecystitis_fastGWA	X-21470	Inverse variance weighted (fixed effects)_cholelithiasis_with_acute_cholecystitis_UKBB	3	0.277332	0.117726	0.01849	1.32
IiAyFD	cholelithiasis_with_other_cholecystitis_fastGWA	X-21470	MR Egger_cholelithiasis_with_other_cholecystitis_UKBB	3	0.571896	0.623879	0.5277	1.772
IiAyFD	cholelithiasis_with_other_cholecystitis_fastGWA	X-21470	Weighted median_cholelithiasis_with_other_cholecystitis_UKBB	3	0.423811	0.0759757	2.43e-08	1.528
IiAyFD	cholelithiasis_with_other_cholecystitis_fastGWA	X-21470	Inverse variance weighted_cholelithiasis_with_other_cholecystitis_UKBB	3	0.369216	0.207322	0.07493	1.447
IiAyFD	cholelithiasis_with_other_cholecystitis_fastGWA	X-21470	Inverse variance weighted (fixed effects)_cholelithiasis_with_other_cholecystitis_UKBB	3	0.369216	0.0632585	5.327e-09	1.447
bYB7tu	cholecystitis_R9	X-21467	MR Egger_cholecystitis_R9	3	0.238184	0.142854	0.3439	1.269
bYB7tu	cholecystitis_R9	X-21467	Weighted median_cholecystitis_R9	3	0.0539169	0.0592541	0.3629	1.055
bYB7tu	cholecystitis_R9	X-21467	Inverse variance weighted_cholecystitis_R9	3	0.0307837	0.0605059	0.6109	1.031
bYB7tu	cholecystitis_R9	X-21467	Inverse variance weighted (fixed effects)_cholecystitis_R9	3	0.0307837	0.0544337	0.5717	1.031
bYB7tu	cholelithiasis_R9	X-21467	MR Egger_cholelithiasis_R9	3	0.231643	0.108706	0.2793	1.261
bYB7tu	cholelithiasis_R9	X-21467	Weighted median_cholelithiasis_R9	3	0.0158926	0.0222654	0.4754	1.016
bYB7tu	cholelithiasis_R9	X-21467	Inverse variance weighted_cholelithiasis_R9	3	-0.0248041	0.0803013	0.7574	0.976
bYB7tu	cholelithiasis_R9	X-21467	Inverse variance weighted (fixed effects)_cholelithiasis_R9	3	-0.0248041	0.0199232	0.2131	0.976
bYB7tu	cholecystitis_without_cholelithiasis_fastGWA	X-21467	MR Egger_cholecystitis_without_cholelithiasis_UKBB	3	0.315064	0.316198	0.5011	1.37
bYB7tu	cholecystitis_without_cholelithiasis_fastGWA	X-21467	Weighted median_cholecystitis_without_cholelithiasis_UKBB	3	0.00770231	0.0826125	0.9257	1.008
bYB7tu	cholecystitis_without_cholelithiasis_fastGWA	X-21467	Inverse variance weighted_cholecystitis_without_cholelithiasis_UKBB	3	-0.0456457	0.152969	0.7654	0.955
bYB7tu	cholecystitis_without_cholelithiasis_fastGWA	X-21467	Inverse variance weighted (fixed effects)_cholecystitis_without_cholelithiasis_UKBB	3	-0.0456457	0.0703605	0.5165	0.955
bYB7tu	cholelithiasis_with_acute_cholecystitis_fastGWA	X-21467	MR Egger_cholelithiasis_with_acute_cholecystitis_UKBB	3	0.276614	0.215548	0.4214	1.319
bYB7tu	cholelithiasis_with_acute_cholecystitis_fastGWA	X-21467	Weighted median_cholelithiasis_with_acute_cholecystitis_UKBB	3	0.00402866	0.108489	0.9704	1.004
bYB7tu	cholelithiasis_with_acute_cholecystitis_fastGWA	X-21467	Inverse variance weighted_cholelithiasis_with_acute_cholecystitis_UKBB	3	-0.00514168	0.104046	0.9606	0.995
bYB7tu	cholelithiasis_with_acute_cholecystitis_fastGWA	X-21467	Inverse variance weighted (fixed effects)_cholelithiasis_with_acute_cholecystitis_UKBB	3	-0.00514168	0.0917103	0.9553	0.995
bYB7tu	cholelithiasis_with_other_cholecystitis_fastGWA	X-21467	MR Egger_cholelithiasis_with_other_cholecystitis_UKBB	3	0.235746	0.115125	0.2892	1.266
bYB7tu	cholelithiasis_with_other_cholecystitis_fastGWA	X-21467	Weighted median_cholelithiasis_with_other_cholecystitis_UKBB	3	0.0929081	0.0544723	0.08808	1.097
bYB7tu	cholelithiasis_with_other_cholecystitis_fastGWA	X-21467	Inverse variance weighted_cholelithiasis_with_other_cholecystitis_UKBB	3	0.0648227	0.0665627	0.3301	1.067
bYB7tu	cholelithiasis_with_other_cholecystitis_fastGWA	X-21467	Inverse variance weighted (fixed effects)_cholelithiasis_with_other_cholecystitis_UKBB	3	0.0648227	0.0488285	0.1843	1.067
P03Sfh	cholecystitis_R9	X-21442	Wald ratio_cholecystitis_R9	1	-0.488187	0.210472	0.02037	0.614
P03Sfh	cholelithiasis_R9	X-21442	Wald ratio_cholelithiasis_R9	1	-0.999377	0.0793704	2.357e-36	0.368
P03Sfh	cholecystitis_without_cholelithiasis_fastGWA	X-21442	Wald ratio_cholecystitis_without_cholelithiasis_UKBB	1	-0.586209	0.258308	0.02324	0.556
P03Sfh	cholelithiasis_with_acute_cholecystitis_fastGWA	X-21442	Wald ratio_cholelithiasis_with_acute_cholecystitis_UKBB	1	-0.964213	0.335946	0.004103	0.381
P03Sfh	cholelithiasis_with_other_cholecystitis_fastGWA	X-21442	Wald ratio_cholelithiasis_with_other_cholecystitis_UKBB	1	-1.27577	0.181003	1.811e-12	0.279
JCoi6S	cholecystitis_R9	X-21441	MR Egger_cholecystitis_R9	6	0.0360338	0.165181	0.838	1.037
JCoi6S	cholecystitis_R9	X-21441	Weighted median_cholecystitis_R9	6	0.0829887	0.0757075	0.273	1.087
JCoi6S	cholecystitis_R9	X-21441	Inverse variance weighted_cholecystitis_R9	6	0.0549486	0.075989	0.4696	1.056
JCoi6S	cholecystitis_R9	X-21441	Inverse variance weighted (fixed effects)_cholecystitis_R9	6	0.0549486	0.0575574	0.3397	1.056
JCoi6S	cholelithiasis_R9	X-21441	MR Egger_cholelithiasis_R9	6	0.081825	0.226833	0.7365	1.085
JCoi6S	cholelithiasis_R9	X-21441	Weighted median_cholelithiasis_R9	6	0.00234716	0.0346374	0.946	1.002
JCoi6S	cholelithiasis_R9	X-21441	Inverse variance weighted_cholelithiasis_R9	6	0.138018	0.105742	0.1918	1.148
JCoi6S	cholelithiasis_R9	X-21441	Inverse variance weighted (fixed effects)_cholelithiasis_R9	6	0.138018	0.0211981	7.473e-11	1.148
JCoi6S	cholecystitis_without_cholelithiasis_fastGWA	X-21441	MR Egger_cholecystitis_without_cholelithiasis_UKBB	6	0.020398	0.120111	0.8734	1.021
JCoi6S	cholecystitis_without_cholelithiasis_fastGWA	X-21441	Weighted median_cholecystitis_without_cholelithiasis_UKBB	6	-0.0108393	0.0810432	0.8936	0.989
JCoi6S	cholecystitis_without_cholelithiasis_fastGWA	X-21441	Inverse variance weighted_cholecystitis_without_cholelithiasis_UKBB	6	0.0755815	0.0600663	0.2083	1.079
JCoi6S	cholecystitis_without_cholelithiasis_fastGWA	X-21441	Inverse variance weighted (fixed effects)_cholecystitis_without_cholelithiasis_UKBB	6	0.0755815	0.0600663	0.2083	1.079
JCoi6S	cholelithiasis_with_acute_cholecystitis_fastGWA	X-21441	MR Egger_cholelithiasis_with_acute_cholecystitis_UKBB	6	0.112747	0.211922	0.6229	1.119
JCoi6S	cholelithiasis_with_acute_cholecystitis_fastGWA	X-21441	Weighted median_cholelithiasis_with_acute_cholecystitis_UKBB	6	0.129867	0.104585	0.2143	1.139
JCoi6S	cholelithiasis_with_acute_cholecystitis_fastGWA	X-21441	Inverse variance weighted_cholelithiasis_with_acute_cholecystitis_UKBB	6	0.192118	0.103803	0.0642	1.212
JCoi6S	cholelithiasis_with_acute_cholecystitis_fastGWA	X-21441	Inverse variance weighted (fixed effects)_cholelithiasis_with_acute_cholecystitis_UKBB	6	0.192118	0.0782577	0.01409	1.212
JCoi6S	cholelithiasis_with_other_cholecystitis_fastGWA	X-21441	MR Egger_cholelithiasis_with_other_cholecystitis_UKBB	6	0.0748586	0.186519	0.7087	1.078
JCoi6S	cholelithiasis_with_other_cholecystitis_fastGWA	X-21441	Weighted median_cholelithiasis_with_other_cholecystitis_UKBB	6	0.155693	0.0615285	0.01139	1.168
JCoi6S	cholelithiasis_with_other_cholecystitis_fastGWA	X-21441	Inverse variance weighted_cholelithiasis_with_other_cholecystitis_UKBB	6	0.242997	0.101298	0.01645	1.275
JCoi6S	cholelithiasis_with_other_cholecystitis_fastGWA	X-21441	Inverse variance weighted (fixed effects)_cholelithiasis_with_other_cholecystitis_UKBB	6	0.242997	0.0417671	5.96e-09	1.275
rPlT7q	cholecystitis_R9	X-21364	Wald ratio_cholecystitis_R9	1	0.0927748	0.178217	0.6027	1.097
rPlT7q	cholelithiasis_R9	X-21364	Wald ratio_cholelithiasis_R9	1	0.138826	0.0652614	0.0334	1.149
rPlT7q	cholecystitis_without_cholelithiasis_fastGWA	X-21364	Wald ratio_cholecystitis_without_cholelithiasis_UKBB	1	0.134056	0.219687	0.5417	1.143
rPlT7q	cholelithiasis_with_acute_cholecystitis_fastGWA	X-21364	Wald ratio_cholelithiasis_with_acute_cholecystitis_UKBB	1	-0.0183529	0.286006	0.9488	0.982
rPlT7q	cholelithiasis_with_other_cholecystitis_fastGWA	X-21364	Wald ratio_cholelithiasis_with_other_cholecystitis_UKBB	1	0.0994065	0.152263	0.5138	1.105
6RC8Dt	cholecystitis_R9	X-21353	Wald ratio_cholecystitis_R9	1	-0.0566865	0.11147	0.6111	0.945
6RC8Dt	cholelithiasis_R9	X-21353	Wald ratio_cholelithiasis_R9	1	-0.0372572	0.0408501	0.3617	0.963
6RC8Dt	cholecystitis_without_cholelithiasis_fastGWA	X-21353	Wald ratio_cholecystitis_without_cholelithiasis_UKBB	1	-0.0702552	0.135473	0.604	0.932
6RC8Dt	cholelithiasis_with_acute_cholecystitis_fastGWA	X-21353	Wald ratio_cholelithiasis_with_acute_cholecystitis_UKBB	1	-0.152426	0.176413	0.3876	0.859
6RC8Dt	cholelithiasis_with_other_cholecystitis_fastGWA	X-21353	Wald ratio_cholelithiasis_with_other_cholecystitis_UKBB	1	-0.110809	0.0939929	0.2384	0.895
Sn3I2i	cholecystitis_R9	X-21339	Wald ratio_cholecystitis_R9	1	0.0270377	0.13349	0.8395	1.027
Sn3I2i	cholelithiasis_R9	X-21339	Wald ratio_cholelithiasis_R9	1	0.0767118	0.0488906	0.1166	1.08
Sn3I2i	cholecystitis_without_cholelithiasis_fastGWA	X-21339	Wald ratio_cholecystitis_without_cholelithiasis_UKBB	1	0.239943	0.18903	0.2043	1.271
Sn3I2i	cholelithiasis_with_acute_cholecystitis_fastGWA	X-21339	Wald ratio_cholelithiasis_with_acute_cholecystitis_UKBB	1	-0.218775	0.246441	0.3747	0.804
Sn3I2i	cholelithiasis_with_other_cholecystitis_fastGWA	X-21339	Wald ratio_cholelithiasis_with_other_cholecystitis_UKBB	1	0.255513	0.131217	0.0515	1.291
iQ4erP	cholecystitis_R9	X-21319	Wald ratio_cholecystitis_R9	1	0.13839	0.179471	0.4406	1.148
iQ4erP	cholelithiasis_R9	X-21319	Wald ratio_cholelithiasis_R9	1	-0.0310956	0.065697	0.636	0.969
iQ4erP	cholecystitis_without_cholelithiasis_fastGWA	X-21319	Wald ratio_cholecystitis_without_cholelithiasis_UKBB	1	0.339896	0.26174	0.1941	1.405
iQ4erP	cholelithiasis_with_acute_cholecystitis_fastGWA	X-21319	Wald ratio_cholelithiasis_with_acute_cholecystitis_UKBB	1	-0.291094	0.340738	0.3929	0.747
iQ4erP	cholelithiasis_with_other_cholecystitis_fastGWA	X-21319	Wald ratio_cholelithiasis_with_other_cholecystitis_UKBB	1	0.118046	0.181376	0.5152	1.125
J4EZ8x	cholecystitis_R9	X-21312	Wald ratio_cholecystitis_R9	1	0.117595	0.134417	0.3817	1.125
J4EZ8x	cholelithiasis_R9	X-21312	Wald ratio_cholelithiasis_R9	1	-0.0433338	0.0492311	0.3787	0.958
J4EZ8x	cholecystitis_without_cholelithiasis_fastGWA	X-21312	Wald ratio_cholecystitis_without_cholelithiasis_UKBB	1	-0.262342	0.16215	0.1057	0.769
J4EZ8x	cholelithiasis_with_acute_cholecystitis_fastGWA	X-21312	Wald ratio_cholelithiasis_with_acute_cholecystitis_UKBB	1	0.188357	0.211027	0.3721	1.207
J4EZ8x	cholelithiasis_with_other_cholecystitis_fastGWA	X-21312	Wald ratio_cholelithiasis_with_other_cholecystitis_UKBB	1	0.0305898	0.112234	0.7852	1.031
uEnyfV	cholecystitis_R9	X-21286	Wald ratio_cholecystitis_R9	1	-0.264125	0.163976	0.1072	0.768
uEnyfV	cholelithiasis_R9	X-21286	Wald ratio_cholelithiasis_R9	1	-0.205844	0.0601292	0.0006185	0.814
uEnyfV	cholecystitis_without_cholelithiasis_fastGWA	X-21286	Wald ratio_cholecystitis_without_cholelithiasis_UKBB	1	0.199319	0.204333	0.3293	1.221
uEnyfV	cholelithiasis_with_acute_cholecystitis_fastGWA	X-21286	Wald ratio_cholelithiasis_with_acute_cholecystitis_UKBB	1	-0.188442	0.265978	0.4786	0.828
uEnyfV	cholelithiasis_with_other_cholecystitis_fastGWA	X-21286	Wald ratio_cholelithiasis_with_other_cholecystitis_UKBB	1	0.18182	0.141583	0.1991	1.199
RZ0wSv	cholecystitis_R9	X-21285	Wald ratio_cholecystitis_R9	1	0.151279	0.143294	0.2911	1.163
RZ0wSv	cholelithiasis_R9	X-21285	Wald ratio_cholelithiasis_R9	1	0.0790177	0.0525061	0.1323	1.082
RZ0wSv	cholecystitis_without_cholelithiasis_fastGWA	X-21285	Wald ratio_cholecystitis_without_cholelithiasis_UKBB	1	-0.0502567	0.193263	0.7948	0.951
RZ0wSv	cholelithiasis_with_acute_cholecystitis_fastGWA	X-21285	Wald ratio_cholelithiasis_with_acute_cholecystitis_UKBB	1	0.115328	0.251463	0.6465	1.122
RZ0wSv	cholelithiasis_with_other_cholecystitis_fastGWA	X-21285	Wald ratio_cholelithiasis_with_other_cholecystitis_UKBB	1	0.175382	0.134009	0.1906	1.192
U3IiEo	cholecystitis_R9	X-21258	Wald ratio_cholecystitis_R9	1	-0.0143206	0.1306	0.9127	0.986
U3IiEo	cholelithiasis_R9	X-21258	Wald ratio_cholelithiasis_R9	1	0.00509095	0.0476399	0.9149	1.005
rQcHcm	cholecystitis_R9	X-19141	MR Egger_cholecystitis_R9	3	0.0892753	0.0795336	0.4633	1.093
rQcHcm	cholecystitis_R9	X-19141	Weighted median_cholecystitis_R9	3	0.0414361	0.035966	0.2493	1.042
rQcHcm	cholecystitis_R9	X-19141	Inverse variance weighted_cholecystitis_R9	3	0.0350709	0.035494	0.3231	1.036
rQcHcm	cholecystitis_R9	X-19141	Inverse variance weighted (fixed effects)_cholecystitis_R9	3	0.0350709	0.035494	0.3231	1.036
rQcHcm	cholelithiasis_R9	X-19141	MR Egger_cholelithiasis_R9	3	0.00815337	0.028573	0.823	1.008
rQcHcm	cholelithiasis_R9	X-19141	Weighted median_cholelithiasis_R9	3	-0.005502	0.0131394	0.6754	0.995
rQcHcm	cholelithiasis_R9	X-19141	Inverse variance weighted_cholelithiasis_R9	3	-0.00726532	0.0129738	0.5755	0.993
rQcHcm	cholelithiasis_R9	X-19141	Inverse variance weighted (fixed effects)_cholelithiasis_R9	3	-0.00726532	0.0129738	0.5755	0.993
rQcHcm	cholecystitis_without_cholelithiasis_fastGWA	X-19141	MR Egger_cholecystitis_without_cholelithiasis_UKBB	3	-0.0781755	0.103405	0.5879	0.925
rQcHcm	cholecystitis_without_cholelithiasis_fastGWA	X-19141	Weighted median_cholecystitis_without_cholelithiasis_UKBB	3	-0.125031	0.0472524	0.008144	0.882
rQcHcm	cholecystitis_without_cholelithiasis_fastGWA	X-19141	Inverse variance weighted_cholecystitis_without_cholelithiasis_UKBB	3	-0.131771	0.046067	0.004231	0.877
rQcHcm	cholecystitis_without_cholelithiasis_fastGWA	X-19141	Inverse variance weighted (fixed effects)_cholecystitis_without_cholelithiasis_UKBB	3	-0.131771	0.046067	0.004231	0.877
rQcHcm	cholelithiasis_with_acute_cholecystitis_fastGWA	X-19141	MR Egger_cholelithiasis_with_acute_cholecystitis_UKBB	3	-0.0989882	0.134768	0.5967	0.906
rQcHcm	cholelithiasis_with_acute_cholecystitis_fastGWA	X-19141	Weighted median_cholelithiasis_with_acute_cholecystitis_UKBB	3	-0.05683	0.0618191	0.3579	0.945
rQcHcm	cholelithiasis_with_acute_cholecystitis_fastGWA	X-19141	Inverse variance weighted_cholelithiasis_with_acute_cholecystitis_UKBB	3	-0.0533363	0.0600122	0.3741	0.948
rQcHcm	cholelithiasis_with_acute_cholecystitis_fastGWA	X-19141	Inverse variance weighted (fixed effects)_cholelithiasis_with_acute_cholecystitis_UKBB	3	-0.0533363	0.0600122	0.3741	0.948
rQcHcm	cholelithiasis_with_other_cholecystitis_fastGWA	X-19141	MR Egger_cholelithiasis_with_other_cholecystitis_UKBB	3	0.0384071	0.0717483	0.6871	1.039
rQcHcm	cholelithiasis_with_other_cholecystitis_fastGWA	X-19141	Weighted median_cholelithiasis_with_other_cholecystitis_UKBB	3	0.0412817	0.0326871	0.2066	1.042
rQcHcm	cholelithiasis_with_other_cholecystitis_fastGWA	X-19141	Inverse variance weighted_cholelithiasis_with_other_cholecystitis_UKBB	3	0.0420655	0.0319587	0.1881	1.043
rQcHcm	cholelithiasis_with_other_cholecystitis_fastGWA	X-19141	Inverse variance weighted (fixed effects)_cholelithiasis_with_other_cholecystitis_UKBB	3	0.0420655	0.0319587	0.1881	1.043
nKdOzT	cholecystitis_R9	X-18935	Wald ratio_cholecystitis_R9	1	0.274444	0.170381	0.1072	1.316
nKdOzT	cholelithiasis_R9	X-18935	Wald ratio_cholelithiasis_R9	1	0.213885	0.0624782	0.0006185	1.238
nKdOzT	cholecystitis_without_cholelithiasis_fastGWA	X-18935	Wald ratio_cholecystitis_without_cholelithiasis_UKBB	1	-0.207105	0.212316	0.3293	0.813
nKdOzT	cholelithiasis_with_acute_cholecystitis_fastGWA	X-18935	Wald ratio_cholelithiasis_with_acute_cholecystitis_UKBB	1	0.195804	0.276368	0.4786	1.216
nKdOzT	cholelithiasis_with_other_cholecystitis_fastGWA	X-18935	Wald ratio_cholelithiasis_with_other_cholecystitis_UKBB	1	-0.188923	0.147114	0.1991	0.828
y90FtB	cholecystitis_R9	X-18922	MR Egger_cholecystitis_R9	4	0.211671	0.283529	0.5332	1.236
y90FtB	cholecystitis_R9	X-18922	Weighted median_cholecystitis_R9	4	-0.00124369	0.0745296	0.9867	0.999
y90FtB	cholecystitis_R9	X-18922	Inverse variance weighted_cholecystitis_R9	4	-0.00453467	0.065247	0.9446	0.995
y90FtB	cholecystitis_R9	X-18922	Inverse variance weighted (fixed effects)_cholecystitis_R9	4	-0.00453467	0.065247	0.9446	0.995
y90FtB	cholelithiasis_R9	X-18922	MR Egger_cholelithiasis_R9	4	0.0135932	0.103792	0.9078	1.014
y90FtB	cholelithiasis_R9	X-18922	Weighted median_cholelithiasis_R9	4	0.0246641	0.0280128	0.3786	1.025
y90FtB	cholelithiasis_R9	X-18922	Inverse variance weighted_cholelithiasis_R9	4	0.0231009	0.0239111	0.334	1.023
y90FtB	cholelithiasis_R9	X-18922	Inverse variance weighted (fixed effects)_cholelithiasis_R9	4	0.0231009	0.0239111	0.334	1.023
y90FtB	cholecystitis_without_cholelithiasis_fastGWA	X-18922	MR Egger_cholecystitis_without_cholelithiasis_UKBB	4	0.239517	0.371377	0.5851	1.271
y90FtB	cholecystitis_without_cholelithiasis_fastGWA	X-18922	Weighted median_cholecystitis_without_cholelithiasis_UKBB	4	0.149013	0.100353	0.1376	1.161
y90FtB	cholecystitis_without_cholelithiasis_fastGWA	X-18922	Inverse variance weighted_cholecystitis_without_cholelithiasis_UKBB	4	0.107459	0.0828735	0.1947	1.113
y90FtB	cholecystitis_without_cholelithiasis_fastGWA	X-18922	Inverse variance weighted (fixed effects)_cholecystitis_without_cholelithiasis_UKBB	4	0.107459	0.0828735	0.1947	1.113
y90FtB	cholelithiasis_with_acute_cholecystitis_fastGWA	X-18922	MR Egger_cholelithiasis_with_acute_cholecystitis_UKBB	4	-0.370854	0.484053	0.5237	0.69
y90FtB	cholelithiasis_with_acute_cholecystitis_fastGWA	X-18922	Weighted median_cholelithiasis_with_acute_cholecystitis_UKBB	4	-0.0931881	0.122945	0.4485	0.911
y90FtB	cholelithiasis_with_acute_cholecystitis_fastGWA	X-18922	Inverse variance weighted_cholelithiasis_with_acute_cholecystitis_UKBB	4	-0.066615	0.107958	0.5372	0.936
y90FtB	cholelithiasis_with_acute_cholecystitis_fastGWA	X-18922	Inverse variance weighted (fixed effects)_cholelithiasis_with_acute_cholecystitis_UKBB	4	-0.066615	0.107958	0.5372	0.936
y90FtB	cholelithiasis_with_other_cholecystitis_fastGWA	X-18922	MR Egger_cholelithiasis_with_other_cholecystitis_UKBB	4	0.0326236	0.457597	0.9497	1.033
y90FtB	cholelithiasis_with_other_cholecystitis_fastGWA	X-18922	Weighted median_cholelithiasis_with_other_cholecystitis_UKBB	4	0.158158	0.0694231	0.02272	1.171
y90FtB	cholelithiasis_with_other_cholecystitis_fastGWA	X-18922	Inverse variance weighted_cholelithiasis_with_other_cholecystitis_UKBB	4	0.0985368	0.0837439	0.2393	1.104
y90FtB	cholelithiasis_with_other_cholecystitis_fastGWA	X-18922	Inverse variance weighted (fixed effects)_cholelithiasis_with_other_cholecystitis_UKBB	4	0.0985368	0.0574143	0.08612	1.104
SztyEz	cholecystitis_R9	X-18921	MR Egger_cholecystitis_R9	3	-0.050042	0.144142	0.7873	0.951
SztyEz	cholecystitis_R9	X-18921	Weighted median_cholecystitis_R9	3	-0.0329214	0.0575463	0.5673	0.968
SztyEz	cholecystitis_R9	X-18921	Inverse variance weighted_cholecystitis_R9	3	-0.0227134	0.0526243	0.666	0.978
SztyEz	cholecystitis_R9	X-18921	Inverse variance weighted (fixed effects)_cholecystitis_R9	3	-0.0227134	0.0526243	0.666	0.978
SztyEz	cholelithiasis_R9	X-18921	MR Egger_cholelithiasis_R9	3	-0.0202775	0.0510085	0.7591	0.98
SztyEz	cholelithiasis_R9	X-18921	Weighted median_cholelithiasis_R9	3	-0.0201922	0.0204977	0.3246	0.98
SztyEz	cholelithiasis_R9	X-18921	Inverse variance weighted_cholelithiasis_R9	3	-0.0204728	0.0192769	0.2882	0.98
SztyEz	cholelithiasis_R9	X-18921	Inverse variance weighted (fixed effects)_cholelithiasis_R9	3	-0.0204728	0.0192769	0.2882	0.98
SztyEz	cholecystitis_without_cholelithiasis_fastGWA	X-18921	Inverse variance weighted_cholecystitis_without_cholelithiasis_UKBB	2	-0.00872012	0.0678679	0.8978	0.991
SztyEz	cholecystitis_without_cholelithiasis_fastGWA	X-18921	Inverse variance weighted (fixed effects)_cholecystitis_without_cholelithiasis_UKBB	2	-0.00872012	0.0677633	0.8976	0.991
SztyEz	cholelithiasis_with_acute_cholecystitis_fastGWA	X-18921	Inverse variance weighted_cholelithiasis_with_acute_cholecystitis_UKBB	2	-0.0277697	0.126777	0.8266	0.973
SztyEz	cholelithiasis_with_acute_cholecystitis_fastGWA	X-18921	Inverse variance weighted (fixed effects)_cholelithiasis_with_acute_cholecystitis_UKBB	2	-0.0277697	0.0882196	0.7529	0.973
SztyEz	cholelithiasis_with_other_cholecystitis_fastGWA	X-18921	Inverse variance weighted_cholelithiasis_with_other_cholecystitis_UKBB	2	-0.0671956	0.0469953	0.1528	0.935
SztyEz	cholelithiasis_with_other_cholecystitis_fastGWA	X-18921	Inverse variance weighted (fixed effects)_cholelithiasis_with_other_cholecystitis_UKBB	2	-0.0671956	0.0469953	0.1528	0.935
uC1QXw	cholecystitis_R9	X-18913	Wald ratio_cholecystitis_R9	1	-0.0432845	0.138241	0.7542	0.958
uC1QXw	cholelithiasis_R9	X-18913	Wald ratio_cholelithiasis_R9	1	-0.0103492	0.0505812	0.8379	0.99
uC1QXw	cholecystitis_without_cholelithiasis_fastGWA	X-18913	Wald ratio_cholecystitis_without_cholelithiasis_UKBB	1	-0.0266739	0.214864	0.9012	0.974
uC1QXw	cholelithiasis_with_acute_cholecystitis_fastGWA	X-18913	Wald ratio_cholelithiasis_with_acute_cholecystitis_UKBB	1	-0.461367	0.279914	0.0993	0.63
uC1QXw	cholelithiasis_with_other_cholecystitis_fastGWA	X-18913	Wald ratio_cholelithiasis_with_other_cholecystitis_UKBB	1	0.139542	0.14902	0.3491	1.15
zoCSlC	cholecystitis_R9	X-18888	Wald ratio_cholecystitis_R9	1	-0.103939	0.20439	0.6111	0.901
zoCSlC	cholelithiasis_R9	X-18888	Wald ratio_cholelithiasis_R9	1	-0.0683142	0.0749019	0.3617	0.934
zoCSlC	cholecystitis_without_cholelithiasis_fastGWA	X-18888	Wald ratio_cholecystitis_without_cholelithiasis_UKBB	1	-0.128819	0.248401	0.604	0.879
zoCSlC	cholelithiasis_with_acute_cholecystitis_fastGWA	X-18888	Wald ratio_cholelithiasis_with_acute_cholecystitis_UKBB	1	-0.279486	0.323467	0.3876	0.756
zoCSlC	cholelithiasis_with_other_cholecystitis_fastGWA	X-18888	Wald ratio_cholelithiasis_with_other_cholecystitis_UKBB	1	-0.203177	0.172344	0.2384	0.816
SMfkFx	cholecystitis_R9	X-18886	Wald ratio_cholecystitis_R9	1	-0.186434	0.224981	0.4073	0.83
SMfkFx	cholelithiasis_R9	X-18886	Wald ratio_cholelithiasis_R9	1	0.0780478	0.0822395	0.3426	1.081
SMfkFx	cholecystitis_without_cholelithiasis_fastGWA	X-18886	Inverse variance weighted_cholecystitis_without_cholelithiasis_UKBB	2	0.219544	0.195018	0.2603	1.246
SMfkFx	cholecystitis_without_cholelithiasis_fastGWA	X-18886	Inverse variance weighted (fixed effects)_cholecystitis_without_cholelithiasis_UKBB	2	0.219544	0.195018	0.2603	1.246
SMfkFx	cholelithiasis_with_acute_cholecystitis_fastGWA	X-18886	Inverse variance weighted_cholelithiasis_with_acute_cholecystitis_UKBB	2	-0.00840826	0.253936	0.9736	0.992
SMfkFx	cholelithiasis_with_acute_cholecystitis_fastGWA	X-18886	Inverse variance weighted (fixed effects)_cholelithiasis_with_acute_cholecystitis_UKBB	2	-0.00840826	0.253936	0.9736	0.992
SMfkFx	cholelithiasis_with_other_cholecystitis_fastGWA	X-18886	Inverse variance weighted_cholelithiasis_with_other_cholecystitis_UKBB	2	0.198751	0.135087	0.1412	1.22
SMfkFx	cholelithiasis_with_other_cholecystitis_fastGWA	X-18886	Inverse variance weighted (fixed effects)_cholelithiasis_with_other_cholecystitis_UKBB	2	0.198751	0.135087	0.1412	1.22
I4gLMM	cholecystitis_R9	X-17690	Wald ratio_cholecystitis_R9	1	0.10851	0.117413	0.3554	1.115
I4gLMM	cholelithiasis_R9	X-17690	Wald ratio_cholelithiasis_R9	1	-0.0393321	0.0430142	0.3605	0.961
I4gLMM	cholecystitis_without_cholelithiasis_fastGWA	X-17690	Wald ratio_cholecystitis_without_cholelithiasis_UKBB	1	-0.200968	0.142447	0.1583	0.818
I4gLMM	cholelithiasis_with_acute_cholecystitis_fastGWA	X-17690	Wald ratio_cholelithiasis_with_acute_cholecystitis_UKBB	1	0.145666	0.185386	0.432	1.157
I4gLMM	cholelithiasis_with_other_cholecystitis_fastGWA	X-17690	Wald ratio_cholelithiasis_with_other_cholecystitis_UKBB	1	0.0231859	0.0985865	0.8141	1.023
2aQ7Kw	cholecystitis_R9	X-17676	MR Egger_cholecystitis_R9	4	0.362346	0.171281	0.1687	1.437
2aQ7Kw	cholecystitis_R9	X-17676	Weighted median_cholecystitis_R9	4	-0.0137619	0.0968924	0.8871	0.986
2aQ7Kw	cholecystitis_R9	X-17676	Inverse variance weighted_cholecystitis_R9	4	-0.0620473	0.149718	0.6786	0.94
2aQ7Kw	cholecystitis_R9	X-17676	Inverse variance weighted (fixed effects)_cholecystitis_R9	4	-0.0620473	0.0758873	0.4136	0.94
2aQ7Kw	cholelithiasis_R9	X-17676	MR Egger_cholelithiasis_R9	4	0.0685849	0.0765489	0.4648	1.071
2aQ7Kw	cholelithiasis_R9	X-17676	Weighted median_cholelithiasis_R9	4	-0.0173682	0.0320435	0.5878	0.983
2aQ7Kw	cholelithiasis_R9	X-17676	Inverse variance weighted_cholelithiasis_R9	4	-0.0123577	0.0393979	0.7538	0.988
2aQ7Kw	cholelithiasis_R9	X-17676	Inverse variance weighted (fixed effects)_cholelithiasis_R9	4	-0.0123577	0.0277667	0.6563	0.988
2aQ7Kw	cholecystitis_without_cholelithiasis_fastGWA	X-17676	MR Egger_cholecystitis_without_cholelithiasis_UKBB	4	-0.0253701	0.261266	0.9315	0.975
2aQ7Kw	cholecystitis_without_cholelithiasis_fastGWA	X-17676	Weighted median_cholecystitis_without_cholelithiasis_UKBB	4	0.0605377	0.130988	0.644	1.062
2aQ7Kw	cholecystitis_without_cholelithiasis_fastGWA	X-17676	Inverse variance weighted_cholecystitis_without_cholelithiasis_UKBB	4	0.0114034	0.112236	0.9191	1.011
2aQ7Kw	cholecystitis_without_cholelithiasis_fastGWA	X-17676	Inverse variance weighted (fixed effects)_cholecystitis_without_cholelithiasis_UKBB	4	0.0114034	0.112236	0.9191	1.011
2aQ7Kw	cholelithiasis_with_acute_cholecystitis_fastGWA	X-17676	MR Egger_cholelithiasis_with_acute_cholecystitis_UKBB	4	0.0982101	0.306964	0.7793	1.103
2aQ7Kw	cholelithiasis_with_acute_cholecystitis_fastGWA	X-17676	Weighted median_cholelithiasis_with_acute_cholecystitis_UKBB	4	-0.0842637	0.180371	0.6404	0.919
2aQ7Kw	cholelithiasis_with_acute_cholecystitis_fastGWA	X-17676	Inverse variance weighted_cholelithiasis_with_acute_cholecystitis_UKBB	4	-0.0556054	0.145992	0.7033	0.946
2aQ7Kw	cholelithiasis_with_acute_cholecystitis_fastGWA	X-17676	Inverse variance weighted (fixed effects)_cholelithiasis_with_acute_cholecystitis_UKBB	4	-0.0556054	0.145992	0.7033	0.946
2aQ7Kw	cholelithiasis_with_other_cholecystitis_fastGWA	X-17676	MR Egger_cholelithiasis_with_other_cholecystitis_UKBB	4	0.229795	0.265234	0.4776	1.258
2aQ7Kw	cholelithiasis_with_other_cholecystitis_fastGWA	X-17676	Weighted median_cholelithiasis_with_other_cholecystitis_UKBB	4	0.205419	0.0960289	0.03242	1.228
2aQ7Kw	cholelithiasis_with_other_cholecystitis_fastGWA	X-17676	Inverse variance weighted_cholelithiasis_with_other_cholecystitis_UKBB	4	0.115814	0.108941	0.2877	1.123
2aQ7Kw	cholelithiasis_with_other_cholecystitis_fastGWA	X-17676	Inverse variance weighted (fixed effects)_cholelithiasis_with_other_cholecystitis_UKBB	4	0.115814	0.0776609	0.1359	1.123
7YaPxv	cholecystitis_R9	X-17654	MR Egger_cholecystitis_R9	5	0.120332	0.123497	0.4017	1.128
7YaPxv	cholecystitis_R9	X-17654	Weighted median_cholecystitis_R9	5	0.00464695	0.0582445	0.9364	1.005
7YaPxv	cholecystitis_R9	X-17654	Inverse variance weighted_cholecystitis_R9	5	-0.0410557	0.0529037	0.4377	0.96
7YaPxv	cholecystitis_R9	X-17654	Inverse variance weighted (fixed effects)_cholecystitis_R9	5	-0.0410557	0.0496145	0.408	0.96
7YaPxv	cholelithiasis_R9	X-17654	MR Egger_cholelithiasis_R9	5	0.0348668	0.04504	0.4953	1.035
7YaPxv	cholelithiasis_R9	X-17654	Weighted median_cholelithiasis_R9	5	0.0226012	0.0221082	0.3066	1.023
7YaPxv	cholelithiasis_R9	X-17654	Inverse variance weighted_cholelithiasis_R9	5	0.00999023	0.0181099	0.5812	1.01
7YaPxv	cholelithiasis_R9	X-17654	Inverse variance weighted (fixed effects)_cholelithiasis_R9	5	0.00999023	0.0181099	0.5812	1.01
7YaPxv	cholecystitis_without_cholelithiasis_fastGWA	X-17654	MR Egger_cholecystitis_without_cholelithiasis_UKBB	5	-0.0861542	0.175688	0.6575	0.917
7YaPxv	cholecystitis_without_cholelithiasis_fastGWA	X-17654	Weighted median_cholecystitis_without_cholelithiasis_UKBB	5	-0.0976335	0.0716895	0.1732	0.907
7YaPxv	cholecystitis_without_cholelithiasis_fastGWA	X-17654	Inverse variance weighted_cholecystitis_without_cholelithiasis_UKBB	5	-0.0739655	0.0621289	0.2338	0.929
7YaPxv	cholecystitis_without_cholelithiasis_fastGWA	X-17654	Inverse variance weighted (fixed effects)_cholecystitis_without_cholelithiasis_UKBB	5	-0.0739655	0.059496	0.2138	0.929
7YaPxv	cholelithiasis_with_acute_cholecystitis_fastGWA	X-17654	MR Egger_cholelithiasis_with_acute_cholecystitis_UKBB	5	0.0695332	0.189791	0.7384	1.072
7YaPxv	cholelithiasis_with_acute_cholecystitis_fastGWA	X-17654	Weighted median_cholelithiasis_with_acute_cholecystitis_UKBB	5	-0.0385169	0.0890285	0.6653	0.962
7YaPxv	cholelithiasis_with_acute_cholecystitis_fastGWA	X-17654	Inverse variance weighted_cholelithiasis_with_acute_cholecystitis_UKBB	5	-0.0280721	0.0774296	0.7169	0.972
7YaPxv	cholelithiasis_with_acute_cholecystitis_fastGWA	X-17654	Inverse variance weighted (fixed effects)_cholelithiasis_with_acute_cholecystitis_UKBB	5	-0.0280721	0.0774296	0.7169	0.972
7YaPxv	cholelithiasis_with_other_cholecystitis_fastGWA	X-17654	MR Egger_cholelithiasis_with_other_cholecystitis_UKBB	5	0.197859	0.159873	0.3039	1.219
7YaPxv	cholelithiasis_with_other_cholecystitis_fastGWA	X-17654	Weighted median_cholelithiasis_with_other_cholecystitis_UKBB	5	0.0855547	0.0506328	0.09108	1.089
7YaPxv	cholelithiasis_with_other_cholecystitis_fastGWA	X-17654	Inverse variance weighted_cholelithiasis_with_other_cholecystitis_UKBB	5	0.0594045	0.0644044	0.3563	1.061
7YaPxv	cholelithiasis_with_other_cholecystitis_fastGWA	X-17654	Inverse variance weighted (fixed effects)_cholelithiasis_with_other_cholecystitis_UKBB	5	0.0594045	0.041264	0.15	1.061
DqAaH6	cholecystitis_R9	X-17653	MR Egger_cholecystitis_R9	3	0.275865	0.320612	0.5477	1.318
DqAaH6	cholecystitis_R9	X-17653	Weighted median_cholecystitis_R9	3	0.00127303	0.0776343	0.9869	1.001
DqAaH6	cholecystitis_R9	X-17653	Inverse variance weighted_cholecystitis_R9	3	-0.0447401	0.0723033	0.5361	0.956
DqAaH6	cholecystitis_R9	X-17653	Inverse variance weighted (fixed effects)_cholecystitis_R9	3	-0.0447401	0.0723033	0.5361	0.956
DqAaH6	cholelithiasis_R9	X-17653	MR Egger_cholelithiasis_R9	3	0.178944	0.117512	0.3699	1.196
DqAaH6	cholelithiasis_R9	X-17653	Weighted median_cholelithiasis_R9	3	0.0221961	0.0285967	0.4376	1.022
DqAaH6	cholelithiasis_R9	X-17653	Inverse variance weighted_cholelithiasis_R9	3	0.00476516	0.030226	0.8747	1.005
DqAaH6	cholelithiasis_R9	X-17653	Inverse variance weighted (fixed effects)_cholelithiasis_R9	3	0.00476516	0.0264919	0.8573	1.005
DqAaH6	cholecystitis_without_cholelithiasis_fastGWA	X-17653	Inverse variance weighted_cholecystitis_without_cholelithiasis_UKBB	2	0.00837848	0.202307	0.967	1.008
DqAaH6	cholecystitis_without_cholelithiasis_fastGWA	X-17653	Inverse variance weighted (fixed effects)_cholecystitis_without_cholelithiasis_UKBB	2	0.00837848	0.104912	0.9363	1.008
DqAaH6	cholelithiasis_with_acute_cholecystitis_fastGWA	X-17653	Inverse variance weighted_cholelithiasis_with_acute_cholecystitis_UKBB	2	-0.104946	0.136758	0.4429	0.9
DqAaH6	cholelithiasis_with_acute_cholecystitis_fastGWA	X-17653	Inverse variance weighted (fixed effects)_cholelithiasis_with_acute_cholecystitis_UKBB	2	-0.104946	0.136758	0.4429	0.9
DqAaH6	cholelithiasis_with_other_cholecystitis_fastGWA	X-17653	Inverse variance weighted_cholelithiasis_with_other_cholecystitis_UKBB	2	0.0103717	0.206954	0.96	1.01
DqAaH6	cholelithiasis_with_other_cholecystitis_fastGWA	X-17653	Inverse variance weighted (fixed effects)_cholelithiasis_with_other_cholecystitis_UKBB	2	0.0103717	0.0727967	0.8867	1.01
3CB3Kr	cholecystitis_R9	X-17367	Wald ratio_cholecystitis_R9	1	-0.119266	0.100866	0.237	0.888
3CB3Kr	cholelithiasis_R9	X-17367	Wald ratio_cholelithiasis_R9	1	-0.210066	0.0369098	1.261e-08	0.811
3CB3Kr	cholecystitis_without_cholelithiasis_fastGWA	X-17367	Wald ratio_cholecystitis_without_cholelithiasis_UKBB	1	-0.364438	0.127533	0.004268	0.695
3CB3Kr	cholelithiasis_with_acute_cholecystitis_fastGWA	X-17367	Wald ratio_cholelithiasis_with_acute_cholecystitis_UKBB	1	-0.188267	0.1659	0.2564	0.828
3CB3Kr	cholelithiasis_with_other_cholecystitis_fastGWA	X-17367	Wald ratio_cholelithiasis_with_other_cholecystitis_UKBB	1	-0.10473	0.0882452	0.2353	0.901
FvF0LK	cholecystitis_R9	X-17357	MR Egger_cholecystitis_R9	4	-0.368608	0.258923	0.2906	0.692
FvF0LK	cholecystitis_R9	X-17357	Weighted median_cholecystitis_R9	4	0.0254213	0.081143	0.7541	1.026
FvF0LK	cholecystitis_R9	X-17357	Inverse variance weighted_cholecystitis_R9	4	0.0400956	0.0698843	0.5661	1.041
FvF0LK	cholecystitis_R9	X-17357	Inverse variance weighted (fixed effects)_cholecystitis_R9	4	0.0400956	0.0697269	0.5653	1.041
FvF0LK	cholelithiasis_R9	X-17357	MR Egger_cholelithiasis_R9	4	-0.135918	0.123456	0.3857	0.873
FvF0LK	cholelithiasis_R9	X-17357	Weighted median_cholelithiasis_R9	4	0.02188	0.0292202	0.454	1.022
FvF0LK	cholelithiasis_R9	X-17357	Inverse variance weighted_cholelithiasis_R9	4	0.0039419	0.0353135	0.9111	1.004
FvF0LK	cholelithiasis_R9	X-17357	Inverse variance weighted (fixed effects)_cholelithiasis_R9	4	0.0039419	0.0255267	0.8773	1.004
FvF0LK	cholecystitis_without_cholelithiasis_fastGWA	X-17357	MR Egger_cholecystitis_without_cholelithiasis_UKBB	4	0.366516	0.331635	0.3842	1.443
FvF0LK	cholecystitis_without_cholelithiasis_fastGWA	X-17357	Weighted median_cholecystitis_without_cholelithiasis_UKBB	4	-0.0659974	0.0971395	0.4969	0.936
FvF0LK	cholecystitis_without_cholelithiasis_fastGWA	X-17357	Inverse variance weighted_cholecystitis_without_cholelithiasis_UKBB	4	-0.0988491	0.0890634	0.2671	0.906
FvF0LK	cholecystitis_without_cholelithiasis_fastGWA	X-17357	Inverse variance weighted (fixed effects)_cholecystitis_without_cholelithiasis_UKBB	4	-0.0988491	0.0868571	0.2551	0.906
FvF0LK	cholelithiasis_with_acute_cholecystitis_fastGWA	X-17357	MR Egger_cholelithiasis_with_acute_cholecystitis_UKBB	4	-0.0944044	0.431793	0.8472	0.91
FvF0LK	cholelithiasis_with_acute_cholecystitis_fastGWA	X-17357	Weighted median_cholelithiasis_with_acute_cholecystitis_UKBB	4	-0.0276824	0.125909	0.826	0.973
FvF0LK	cholelithiasis_with_acute_cholecystitis_fastGWA	X-17357	Inverse variance weighted_cholelithiasis_with_acute_cholecystitis_UKBB	4	-0.0163827	0.113086	0.8848	0.984
FvF0LK	cholelithiasis_with_acute_cholecystitis_fastGWA	X-17357	Inverse variance weighted (fixed effects)_cholelithiasis_with_acute_cholecystitis_UKBB	4	-0.0163827	0.113086	0.8848	0.984
FvF0LK	cholelithiasis_with_other_cholecystitis_fastGWA	X-17357	MR Egger_cholelithiasis_with_other_cholecystitis_UKBB	4	0.0761871	0.2299	0.7719	1.079
FvF0LK	cholelithiasis_with_other_cholecystitis_fastGWA	X-17357	Weighted median_cholelithiasis_with_other_cholecystitis_UKBB	4	-0.0408399	0.0701067	0.5602	0.96
FvF0LK	cholelithiasis_with_other_cholecystitis_fastGWA	X-17357	Inverse variance weighted_cholelithiasis_with_other_cholecystitis_UKBB	4	-0.0320655	0.0601809	0.5942	0.968
FvF0LK	cholelithiasis_with_other_cholecystitis_fastGWA	X-17357	Inverse variance weighted (fixed effects)_cholelithiasis_with_other_cholecystitis_UKBB	4	-0.0320655	0.0601809	0.5942	0.968
LWZ5sy	cholecystitis_R9	X-17328	Wald ratio_cholecystitis_R9	1	0.064816	0.173786	0.7092	1.067
LWZ5sy	cholelithiasis_R9	X-17328	Wald ratio_cholelithiasis_R9	1	-0.0730116	0.0635565	0.2507	0.93
LWZ5sy	cholecystitis_without_cholelithiasis_fastGWA	X-17328	Wald ratio_cholecystitis_without_cholelithiasis_UKBB	1	0.146044	0.218657	0.5042	1.157
LWZ5sy	cholelithiasis_with_acute_cholecystitis_fastGWA	X-17328	Wald ratio_cholelithiasis_with_acute_cholecystitis_UKBB	1	-0.303198	0.28458	0.2867	0.738
LWZ5sy	cholelithiasis_with_other_cholecystitis_fastGWA	X-17328	Wald ratio_cholelithiasis_with_other_cholecystitis_UKBB	1	0.0276611	0.151487	0.8551	1.028
xEFIYo	cholecystitis_R9	X-17325	Wald ratio_cholecystitis_R9	1	-0.143412	0.121287	0.237	0.866
xEFIYo	cholelithiasis_R9	X-17325	Wald ratio_cholelithiasis_R9	1	-0.252596	0.0443825	1.261e-08	0.777
xEFIYo	cholecystitis_without_cholelithiasis_fastGWA	X-17325	Wald ratio_cholecystitis_without_cholelithiasis_UKBB	1	-0.438221	0.153352	0.004268	0.645
xEFIYo	cholelithiasis_with_acute_cholecystitis_fastGWA	X-17325	Wald ratio_cholelithiasis_with_acute_cholecystitis_UKBB	1	-0.226383	0.199487	0.2564	0.797
xEFIYo	cholelithiasis_with_other_cholecystitis_fastGWA	X-17325	Wald ratio_cholelithiasis_with_other_cholecystitis_UKBB	1	-0.125933	0.106111	0.2353	0.882
Hq6rfx	cholecystitis_R9	X-16935	MR Egger_cholecystitis_R9	4	0.175035	0.131066	0.3134	1.191
Hq6rfx	cholecystitis_R9	X-16935	Weighted median_cholecystitis_R9	4	0.0598937	0.0632577	0.3437	1.062
Hq6rfx	cholecystitis_R9	X-16935	Inverse variance weighted_cholecystitis_R9	4	0.0288676	0.0576947	0.6168	1.029
Hq6rfx	cholecystitis_R9	X-16935	Inverse variance weighted (fixed effects)_cholecystitis_R9	4	0.0288676	0.0570095	0.6126	1.029
Hq6rfx	cholelithiasis_R9	X-16935	MR Egger_cholelithiasis_R9	4	0.0505005	0.0480386	0.4034	1.052
Hq6rfx	cholelithiasis_R9	X-16935	Weighted median_cholelithiasis_R9	4	0.0279694	0.0228929	0.2218	1.028
Hq6rfx	cholelithiasis_R9	X-16935	Inverse variance weighted_cholelithiasis_R9	4	0.0221175	0.020887	0.2896	1.022
Hq6rfx	cholelithiasis_R9	X-16935	Inverse variance weighted (fixed effects)_cholelithiasis_R9	4	0.0221175	0.020887	0.2896	1.022
Hq6rfx	cholecystitis_without_cholelithiasis_fastGWA	X-16935	MR Egger_cholecystitis_without_cholelithiasis_UKBB	4	0.155475	0.254314	0.6032	1.168
Hq6rfx	cholecystitis_without_cholelithiasis_fastGWA	X-16935	Weighted median_cholecystitis_without_cholelithiasis_UKBB	4	0.107507	0.0882765	0.2233	1.113
Hq6rfx	cholecystitis_without_cholelithiasis_fastGWA	X-16935	Inverse variance weighted_cholecystitis_without_cholelithiasis_UKBB	4	0.0731689	0.0939556	0.4361	1.076
Hq6rfx	cholecystitis_without_cholelithiasis_fastGWA	X-16935	Inverse variance weighted (fixed effects)_cholecystitis_without_cholelithiasis_UKBB	4	0.0731689	0.0755802	0.333	1.076
Hq6rfx	cholelithiasis_with_acute_cholecystitis_fastGWA	X-16935	MR Egger_cholelithiasis_with_acute_cholecystitis_UKBB	4	-0.0976859	0.245659	0.7293	0.907
Hq6rfx	cholelithiasis_with_acute_cholecystitis_fastGWA	X-16935	Weighted median_cholelithiasis_with_acute_cholecystitis_UKBB	4	-0.0255712	0.108807	0.8142	0.975
Hq6rfx	cholelithiasis_with_acute_cholecystitis_fastGWA	X-16935	Inverse variance weighted_cholelithiasis_with_acute_cholecystitis_UKBB	4	0.0294061	0.098435	0.7651	1.03
Hq6rfx	cholelithiasis_with_acute_cholecystitis_fastGWA	X-16935	Inverse variance weighted (fixed effects)_cholelithiasis_with_acute_cholecystitis_UKBB	4	0.0294061	0.098435	0.7651	1.03
Hq6rfx	cholelithiasis_with_other_cholecystitis_fastGWA	X-16935	MR Egger_cholelithiasis_with_other_cholecystitis_UKBB	4	0.0418272	0.125513	0.7706	1.043
Hq6rfx	cholelithiasis_with_other_cholecystitis_fastGWA	X-16935	Weighted median_cholelithiasis_with_other_cholecystitis_UKBB	4	0.109333	0.0567202	0.05391	1.116
Hq6rfx	cholelithiasis_with_other_cholecystitis_fastGWA	X-16935	Inverse variance weighted_cholelithiasis_with_other_cholecystitis_UKBB	4	0.118163	0.0523601	0.02402	1.125
Hq6rfx	cholelithiasis_with_other_cholecystitis_fastGWA	X-16935	Inverse variance weighted (fixed effects)_cholelithiasis_with_other_cholecystitis_UKBB	4	0.118163	0.0523601	0.02402	1.125
FkEJAv	cholecystitis_R9	X-16397	Wald ratio_cholecystitis_R9	1	0.0438599	0.180265	0.8078	1.045
FkEJAv	cholelithiasis_R9	X-16397	Wald ratio_cholelithiasis_R9	1	-0.117322	0.0659655	0.07532	0.889
FkEJAv	cholecystitis_without_cholelithiasis_fastGWA	X-16397	Wald ratio_cholecystitis_without_cholelithiasis_UKBB	1	0.0887425	0.231241	0.7012	1.093
FkEJAv	cholelithiasis_with_acute_cholecystitis_fastGWA	X-16397	Wald ratio_cholelithiasis_with_acute_cholecystitis_UKBB	1	0.245161	0.301088	0.4155	1.278
FkEJAv	cholelithiasis_with_other_cholecystitis_fastGWA	X-16397	Wald ratio_cholelithiasis_with_other_cholecystitis_UKBB	1	0.142461	0.160272	0.3741	1.153
qCHp2E	cholecystitis_R9	X-16087	Inverse variance weighted_cholecystitis_R9	2	0.0155306	0.0742816	0.8344	1.016
qCHp2E	cholecystitis_R9	X-16087	Inverse variance weighted (fixed effects)_cholecystitis_R9	2	0.0155306	0.0742816	0.8344	1.016
qCHp2E	cholelithiasis_R9	X-16087	Inverse variance weighted_cholelithiasis_R9	2	0.0270829	0.0674958	0.6882	1.027
qCHp2E	cholelithiasis_R9	X-16087	Inverse variance weighted (fixed effects)_cholelithiasis_R9	2	0.0270829	0.0271894	0.3192	1.027
qCHp2E	cholecystitis_without_cholelithiasis_fastGWA	X-16087	Inverse variance weighted_cholecystitis_without_cholelithiasis_UKBB	2	0.0152774	0.0918494	0.8679	1.015
qCHp2E	cholecystitis_without_cholelithiasis_fastGWA	X-16087	Inverse variance weighted (fixed effects)_cholecystitis_without_cholelithiasis_UKBB	2	0.0152774	0.0918494	0.8679	1.015
qCHp2E	cholelithiasis_with_acute_cholecystitis_fastGWA	X-16087	Inverse variance weighted_cholelithiasis_with_acute_cholecystitis_UKBB	2	0.0557913	0.119574	0.6408	1.057
qCHp2E	cholelithiasis_with_acute_cholecystitis_fastGWA	X-16087	Inverse variance weighted (fixed effects)_cholelithiasis_with_acute_cholecystitis_UKBB	2	0.0557913	0.119574	0.6408	1.057
qCHp2E	cholelithiasis_with_other_cholecystitis_fastGWA	X-16087	Inverse variance weighted_cholelithiasis_with_other_cholecystitis_UKBB	2	0.0161634	0.0636597	0.7996	1.016
qCHp2E	cholelithiasis_with_other_cholecystitis_fastGWA	X-16087	Inverse variance weighted (fixed effects)_cholelithiasis_with_other_cholecystitis_UKBB	2	0.0161634	0.0636597	0.7996	1.016
bptWR7	cholecystitis_R9	X-15523	Wald ratio_cholecystitis_R9	1	0.772258	0.32788	0.01851	2.165
bptWR7	cholelithiasis_R9	X-15523	Wald ratio_cholelithiasis_R9	1	0.167134	0.118155	0.1572	1.182
bptWR7	cholecystitis_without_cholelithiasis_fastGWA	X-15523	Wald ratio_cholecystitis_without_cholelithiasis_UKBB	1	-0.561885	0.273805	0.04016	0.57
bptWR7	cholelithiasis_with_acute_cholecystitis_fastGWA	X-15523	Wald ratio_cholelithiasis_with_acute_cholecystitis_UKBB	1	-0.0755591	0.357492	0.8326	0.927
bptWR7	cholelithiasis_with_other_cholecystitis_fastGWA	X-15523	Wald ratio_cholelithiasis_with_other_cholecystitis_UKBB	1	0.0097873	0.190777	0.9591	1.01
S7Em3I	cholecystitis_R9	X-15503	Inverse variance weighted_cholecystitis_R9	2	0.115658	0.0990387	0.2429	1.123
S7Em3I	cholecystitis_R9	X-15503	Inverse variance weighted (fixed effects)_cholecystitis_R9	2	0.115658	0.0990387	0.2429	1.123
S7Em3I	cholelithiasis_R9	X-15503	Inverse variance weighted_cholelithiasis_R9	2	-0.0204037	0.0361924	0.5729	0.98
S7Em3I	cholelithiasis_R9	X-15503	Inverse variance weighted (fixed effects)_cholelithiasis_R9	2	-0.0204037	0.0361924	0.5729	0.98
S7Em3I	cholecystitis_without_cholelithiasis_fastGWA	X-15503	Inverse variance weighted_cholecystitis_without_cholelithiasis_UKBB	2	-0.220415	0.124838	0.07746	0.802
S7Em3I	cholecystitis_without_cholelithiasis_fastGWA	X-15503	Inverse variance weighted (fixed effects)_cholecystitis_without_cholelithiasis_UKBB	2	-0.220415	0.124838	0.07746	0.802
S7Em3I	cholelithiasis_with_acute_cholecystitis_fastGWA	X-15503	Inverse variance weighted_cholelithiasis_with_acute_cholecystitis_UKBB	2	-0.0816068	0.2833	0.7733	0.922
S7Em3I	cholelithiasis_with_acute_cholecystitis_fastGWA	X-15503	Inverse variance weighted (fixed effects)_cholelithiasis_with_acute_cholecystitis_UKBB	2	-0.0816068	0.162572	0.6157	0.922
S7Em3I	cholelithiasis_with_other_cholecystitis_fastGWA	X-15503	Inverse variance weighted_cholelithiasis_with_other_cholecystitis_UKBB	2	0.0190848	0.0865112	0.8254	1.019
S7Em3I	cholelithiasis_with_other_cholecystitis_fastGWA	X-15503	Inverse variance weighted (fixed effects)_cholelithiasis_with_other_cholecystitis_UKBB	2	0.0190848	0.0865112	0.8254	1.019
2O6zX4	cholecystitis_without_cholelithiasis_fastGWA	X-15486	Wald ratio_cholecystitis_without_cholelithiasis_UKBB	1	-0.156253	0.151621	0.3028	0.855
2O6zX4	cholelithiasis_with_acute_cholecystitis_fastGWA	X-15486	Wald ratio_cholelithiasis_with_acute_cholecystitis_UKBB	1	0.010712	0.197389	0.9567	1.011
2O6zX4	cholelithiasis_with_other_cholecystitis_fastGWA	X-15486	Wald ratio_cholelithiasis_with_other_cholecystitis_UKBB	1	-0.104653	0.105089	0.3193	0.901
Ldw6cH	cholecystitis_R9	X-14939	Wald ratio_cholecystitis_R9	1	0.119652	0.111206	0.282	1.127
Ldw6cH	cholelithiasis_R9	X-14939	Wald ratio_cholelithiasis_R9	1	-0.0336521	0.0408223	0.4097	0.967
Ldw6cH	cholecystitis_without_cholelithiasis_fastGWA	X-14939	Wald ratio_cholecystitis_without_cholelithiasis_UKBB	1	-0.0165755	0.135781	0.9028	0.984
Ldw6cH	cholelithiasis_with_acute_cholecystitis_fastGWA	X-14939	Wald ratio_cholelithiasis_with_acute_cholecystitis_UKBB	1	-0.15726	0.176657	0.3734	0.854
Ldw6cH	cholelithiasis_with_other_cholecystitis_fastGWA	X-14939	Wald ratio_cholelithiasis_with_other_cholecystitis_UKBB	1	-0.148872	0.0939114	0.1129	0.862
ZQPlCs	cholecystitis_R9	X-13866	Inverse variance weighted_cholecystitis_R9	2	-0.0375425	0.0767379	0.6247	0.963
ZQPlCs	cholecystitis_R9	X-13866	Inverse variance weighted (fixed effects)_cholecystitis_R9	2	-0.0375425	0.0767379	0.6247	0.963
ZQPlCs	cholelithiasis_R9	X-13866	Inverse variance weighted_cholelithiasis_R9	2	-0.0705454	0.0280923	0.01203	0.932
ZQPlCs	cholelithiasis_R9	X-13866	Inverse variance weighted (fixed effects)_cholelithiasis_R9	2	-0.0705454	0.0280923	0.01203	0.932
ZQPlCs	cholecystitis_without_cholelithiasis_fastGWA	X-13866	Inverse variance weighted_cholecystitis_without_cholelithiasis_UKBB	2	-0.0509431	0.0968822	0.599	0.95
ZQPlCs	cholecystitis_without_cholelithiasis_fastGWA	X-13866	Inverse variance weighted (fixed effects)_cholecystitis_without_cholelithiasis_UKBB	2	-0.0509431	0.0968822	0.599	0.95
ZQPlCs	cholelithiasis_with_acute_cholecystitis_fastGWA	X-13866	Inverse variance weighted_cholelithiasis_with_acute_cholecystitis_UKBB	2	0.00913314	0.126178	0.9423	1.009
ZQPlCs	cholelithiasis_with_acute_cholecystitis_fastGWA	X-13866	Inverse variance weighted (fixed effects)_cholelithiasis_with_acute_cholecystitis_UKBB	2	0.00913314	0.126178	0.9423	1.009
ZQPlCs	cholelithiasis_with_other_cholecystitis_fastGWA	X-13866	Inverse variance weighted_cholelithiasis_with_other_cholecystitis_UKBB	2	-0.0171366	0.0671457	0.7986	0.983
ZQPlCs	cholelithiasis_with_other_cholecystitis_fastGWA	X-13866	Inverse variance weighted (fixed effects)_cholelithiasis_with_other_cholecystitis_UKBB	2	-0.0171366	0.0671457	0.7986	0.983
vG9sRB	cholecystitis_R9	X-13729	Wald ratio_cholecystitis_R9	1	-0.245414	0.208239	0.2386	0.782
vG9sRB	cholelithiasis_R9	X-13729	Wald ratio_cholelithiasis_R9	1	-0.127201	0.075187	0.09068	0.881
vG9sRB	cholecystitis_without_cholelithiasis_fastGWA	X-13729	Wald ratio_cholecystitis_without_cholelithiasis_UKBB	1	0.0777553	0.278427	0.78	1.081
vG9sRB	cholelithiasis_with_acute_cholecystitis_fastGWA	X-13729	Wald ratio_cholelithiasis_with_acute_cholecystitis_UKBB	1	0.295742	0.361154	0.4129	1.344
vG9sRB	cholelithiasis_with_other_cholecystitis_fastGWA	X-13729	Wald ratio_cholelithiasis_with_other_cholecystitis_UKBB	1	-0.0542403	0.192137	0.7777	0.947
KwIitB	cholecystitis_R9	X-13684	MR Egger_cholecystitis_R9	5	-0.159753	0.164385	0.4028	0.852
KwIitB	cholecystitis_R9	X-13684	Weighted median_cholecystitis_R9	5	0.00475335	0.0783177	0.9516	1.005
KwIitB	cholecystitis_R9	X-13684	Inverse variance weighted_cholecystitis_R9	5	0.0286903	0.0658695	0.6632	1.029
KwIitB	cholecystitis_R9	X-13684	Inverse variance weighted (fixed effects)_cholecystitis_R9	5	0.0286903	0.0658695	0.6632	1.029
KwIitB	cholelithiasis_R9	X-13684	MR Egger_cholelithiasis_R9	5	-0.0784745	0.0603149	0.2841	0.925
KwIitB	cholelithiasis_R9	X-13684	Weighted median_cholelithiasis_R9	5	0.0171819	0.0289352	0.5526	1.017
KwIitB	cholelithiasis_R9	X-13684	Inverse variance weighted_cholelithiasis_R9	5	0.0251246	0.0241579	0.2983	1.025
KwIitB	cholelithiasis_R9	X-13684	Inverse variance weighted (fixed effects)_cholelithiasis_R9	5	0.0251246	0.0241203	0.2976	1.025
KwIitB	cholecystitis_without_cholelithiasis_fastGWA	X-13684	MR Egger_cholecystitis_without_cholelithiasis_UKBB	5	-0.252551	0.201284	0.2984	0.777
KwIitB	cholecystitis_without_cholelithiasis_fastGWA	X-13684	Weighted median_cholecystitis_without_cholelithiasis_UKBB	5	-0.0287434	0.106682	0.7876	0.972
KwIitB	cholecystitis_without_cholelithiasis_fastGWA	X-13684	Inverse variance weighted_cholecystitis_without_cholelithiasis_UKBB	5	-8.50598e-05	0.0853616	0.9992	1
KwIitB	cholecystitis_without_cholelithiasis_fastGWA	X-13684	Inverse variance weighted (fixed effects)_cholecystitis_without_cholelithiasis_UKBB	5	-8.50598e-05	0.0818049	0.9992	1
KwIitB	cholelithiasis_with_acute_cholecystitis_fastGWA	X-13684	MR Egger_cholelithiasis_with_acute_cholecystitis_UKBB	5	0.243346	0.261649	0.421	1.276
KwIitB	cholelithiasis_with_acute_cholecystitis_fastGWA	X-13684	Weighted median_cholelithiasis_with_acute_cholecystitis_UKBB	5	0.148982	0.127955	0.2443	1.161
KwIitB	cholelithiasis_with_acute_cholecystitis_fastGWA	X-13684	Inverse variance weighted_cholelithiasis_with_acute_cholecystitis_UKBB	5	0.0932566	0.106397	0.3808	1.098
KwIitB	cholelithiasis_with_acute_cholecystitis_fastGWA	X-13684	Inverse variance weighted (fixed effects)_cholelithiasis_with_acute_cholecystitis_UKBB	5	0.0932566	0.106397	0.3808	1.098
KwIitB	cholelithiasis_with_other_cholecystitis_fastGWA	X-13684	MR Egger_cholelithiasis_with_other_cholecystitis_UKBB	5	-0.164845	0.13925	0.3217	0.848
KwIitB	cholelithiasis_with_other_cholecystitis_fastGWA	X-13684	Weighted median_cholelithiasis_with_other_cholecystitis_UKBB	5	0.0344699	0.0733554	0.6384	1.035
KwIitB	cholelithiasis_with_other_cholecystitis_fastGWA	X-13684	Inverse variance weighted_cholelithiasis_with_other_cholecystitis_UKBB	5	0.0400634	0.0603751	0.507	1.041
KwIitB	cholelithiasis_with_other_cholecystitis_fastGWA	X-13684	Inverse variance weighted (fixed effects)_cholelithiasis_with_other_cholecystitis_UKBB	5	0.0400634	0.0566217	0.4792	1.041
uBTc7s	cholecystitis_R9	X-13431	Inverse variance weighted_cholecystitis_R9	2	0.0140392	0.0323813	0.6646	1.014
uBTc7s	cholecystitis_R9	X-13431	Inverse variance weighted (fixed effects)_cholecystitis_R9	2	0.0140392	0.0323813	0.6646	1.014
uBTc7s	cholelithiasis_R9	X-13431	Inverse variance weighted_cholelithiasis_R9	2	0.000692058	0.011812	0.9533	1.001
uBTc7s	cholelithiasis_R9	X-13431	Inverse variance weighted (fixed effects)_cholelithiasis_R9	2	0.000692058	0.011812	0.9533	1.001
uBTc7s	cholecystitis_without_cholelithiasis_fastGWA	X-13431	MR Egger_cholecystitis_without_cholelithiasis_UKBB	3	0.131044	0.096294	0.4034	1.14
uBTc7s	cholecystitis_without_cholelithiasis_fastGWA	X-13431	Weighted median_cholecystitis_without_cholelithiasis_UKBB	3	0.0981827	0.040596	0.01558	1.103
uBTc7s	cholecystitis_without_cholelithiasis_fastGWA	X-13431	Inverse variance weighted_cholecystitis_without_cholelithiasis_UKBB	3	0.0943884	0.0394168	0.01664	1.099
uBTc7s	cholecystitis_without_cholelithiasis_fastGWA	X-13431	Inverse variance weighted (fixed effects)_cholecystitis_without_cholelithiasis_UKBB	3	0.0943884	0.0394168	0.01664	1.099
uBTc7s	cholelithiasis_with_acute_cholecystitis_fastGWA	X-13431	MR Egger_cholelithiasis_with_acute_cholecystitis_UKBB	3	-0.0596228	0.12533	0.7173	0.942
uBTc7s	cholelithiasis_with_acute_cholecystitis_fastGWA	X-13431	Weighted median_cholelithiasis_with_acute_cholecystitis_UKBB	3	0.0515259	0.0520899	0.3226	1.053
uBTc7s	cholelithiasis_with_acute_cholecystitis_fastGWA	X-13431	Inverse variance weighted_cholelithiasis_with_acute_cholecystitis_UKBB	3	0.0488638	0.0512818	0.3407	1.05
uBTc7s	cholelithiasis_with_acute_cholecystitis_fastGWA	X-13431	Inverse variance weighted (fixed effects)_cholelithiasis_with_acute_cholecystitis_UKBB	3	0.0488638	0.0512818	0.3407	1.05
uBTc7s	cholelithiasis_with_other_cholecystitis_fastGWA	X-13431	MR Egger_cholelithiasis_with_other_cholecystitis_UKBB	3	-0.0591851	0.0667366	0.5381	0.943
uBTc7s	cholelithiasis_with_other_cholecystitis_fastGWA	X-13431	Weighted median_cholelithiasis_with_other_cholecystitis_UKBB	3	0.00331118	0.0282156	0.9066	1.003
uBTc7s	cholelithiasis_with_other_cholecystitis_fastGWA	X-13431	Inverse variance weighted_cholelithiasis_with_other_cholecystitis_UKBB	3	0.00470223	0.0272922	0.8632	1.005
uBTc7s	cholelithiasis_with_other_cholecystitis_fastGWA	X-13431	Inverse variance weighted (fixed effects)_cholelithiasis_with_other_cholecystitis_UKBB	3	0.00470223	0.0272922	0.8632	1.005
gAGoId	cholecystitis_R9	X-12851	Wald ratio_cholecystitis_R9	1	0.261651	0.250501	0.2962	1.299
gAGoId	cholelithiasis_R9	X-12851	Wald ratio_cholelithiasis_R9	1	0.00295407	0.0917461	0.9743	1.003
gAGoId	cholecystitis_without_cholelithiasis_fastGWA	X-12851	Wald ratio_cholecystitis_without_cholelithiasis_UKBB	1	-0.0938981	0.282888	0.7399	0.91
gAGoId	cholelithiasis_with_acute_cholecystitis_fastGWA	X-12851	Wald ratio_cholelithiasis_with_acute_cholecystitis_UKBB	1	-0.219918	0.368197	0.5503	0.803
gAGoId	cholelithiasis_with_other_cholecystitis_fastGWA	X-12851	Wald ratio_cholelithiasis_with_other_cholecystitis_UKBB	1	0.313531	0.195805	0.1093	1.368
bZN2Rc	cholecystitis_R9	X-12847	Wald ratio_cholecystitis_R9	1	-0.0835133	0.162776	0.6079	0.92
bZN2Rc	cholelithiasis_R9	X-12847	Wald ratio_cholelithiasis_R9	1	-0.126583	0.0596059	0.0337	0.881
bZN2Rc	cholecystitis_without_cholelithiasis_fastGWA	X-12847	Wald ratio_cholecystitis_without_cholelithiasis_UKBB	1	-0.122264	0.200681	0.5424	0.885
bZN2Rc	cholelithiasis_with_acute_cholecystitis_fastGWA	X-12847	Wald ratio_cholelithiasis_with_acute_cholecystitis_UKBB	1	0.016827	0.261264	0.9486	1.017
bZN2Rc	cholelithiasis_with_other_cholecystitis_fastGWA	X-12847	Wald ratio_cholelithiasis_with_other_cholecystitis_UKBB	1	-0.0937169	0.139091	0.5005	0.911
LIIbmO	cholecystitis_R9	X-12844	MR Egger_cholecystitis_R9	4	-0.143993	0.272675	0.6502	0.866
LIIbmO	cholecystitis_R9	X-12844	Weighted median_cholecystitis_R9	4	0.0528033	0.091163	0.5624	1.054
LIIbmO	cholecystitis_R9	X-12844	Inverse variance weighted_cholecystitis_R9	4	0.0888889	0.079508	0.2636	1.093
LIIbmO	cholecystitis_R9	X-12844	Inverse variance weighted (fixed effects)_cholecystitis_R9	4	0.0888889	0.079508	0.2636	1.093
LIIbmO	cholelithiasis_R9	X-12844	MR Egger_cholelithiasis_R9	4	0.124542	0.0998624	0.3386	1.133
LIIbmO	cholelithiasis_R9	X-12844	Weighted median_cholelithiasis_R9	4	0.0361641	0.0351009	0.3029	1.037
LIIbmO	cholelithiasis_R9	X-12844	Inverse variance weighted_cholelithiasis_R9	4	0.0163694	0.0291123	0.5739	1.017
LIIbmO	cholelithiasis_R9	X-12844	Inverse variance weighted (fixed effects)_cholelithiasis_R9	4	0.0163694	0.0291123	0.5739	1.017
LIIbmO	cholecystitis_without_cholelithiasis_fastGWA	X-12844	MR Egger_cholecystitis_without_cholelithiasis_UKBB	4	-0.430262	0.669869	0.5865	0.65
LIIbmO	cholecystitis_without_cholelithiasis_fastGWA	X-12844	Weighted median_cholecystitis_without_cholelithiasis_UKBB	4	-0.0788782	0.121451	0.516	0.924
LIIbmO	cholecystitis_without_cholelithiasis_fastGWA	X-12844	Inverse variance weighted_cholecystitis_without_cholelithiasis_UKBB	4	-0.152846	0.169301	0.3666	0.858
LIIbmO	cholecystitis_without_cholelithiasis_fastGWA	X-12844	Inverse variance weighted (fixed effects)_cholecystitis_without_cholelithiasis_UKBB	4	-0.152846	0.0939655	0.1038	0.858
LIIbmO	cholelithiasis_with_acute_cholecystitis_fastGWA	X-12844	MR Egger_cholelithiasis_with_acute_cholecystitis_UKBB	4	0.217128	0.412873	0.6515	1.243
LIIbmO	cholelithiasis_with_acute_cholecystitis_fastGWA	X-12844	Weighted median_cholelithiasis_with_acute_cholecystitis_UKBB	4	-0.000923481	0.138795	0.9947	0.999
LIIbmO	cholelithiasis_with_acute_cholecystitis_fastGWA	X-12844	Inverse variance weighted_cholelithiasis_with_acute_cholecystitis_UKBB	4	-0.0428235	0.122222	0.7261	0.958
LIIbmO	cholelithiasis_with_acute_cholecystitis_fastGWA	X-12844	Inverse variance weighted (fixed effects)_cholelithiasis_with_acute_cholecystitis_UKBB	4	-0.0428235	0.122222	0.7261	0.958
LIIbmO	cholelithiasis_with_other_cholecystitis_fastGWA	X-12844	MR Egger_cholelithiasis_with_other_cholecystitis_UKBB	4	0.133997	0.219956	0.6044	1.143
LIIbmO	cholelithiasis_with_other_cholecystitis_fastGWA	X-12844	Weighted median_cholelithiasis_with_other_cholecystitis_UKBB	4	-0.00722575	0.0764069	0.9247	0.993
LIIbmO	cholelithiasis_with_other_cholecystitis_fastGWA	X-12844	Inverse variance weighted_cholelithiasis_with_other_cholecystitis_UKBB	4	-0.00307675	0.0651003	0.9623	0.997
LIIbmO	cholelithiasis_with_other_cholecystitis_fastGWA	X-12844	Inverse variance weighted (fixed effects)_cholelithiasis_with_other_cholecystitis_UKBB	4	-0.00307675	0.0651003	0.9623	0.997
k5qA7P	cholecystitis_R9	X-12839	Wald ratio_cholecystitis_R9	1	-0.0504897	0.165991	0.761	0.951
k5qA7P	cholelithiasis_R9	X-12839	Wald ratio_cholelithiasis_R9	1	-0.146203	0.0607788	0.01615	0.864
k5qA7P	cholecystitis_without_cholelithiasis_fastGWA	X-12839	Wald ratio_cholecystitis_without_cholelithiasis_UKBB	1	-0.200575	0.205626	0.3293	0.818
k5qA7P	cholelithiasis_with_acute_cholecystitis_fastGWA	X-12839	Wald ratio_cholelithiasis_with_acute_cholecystitis_UKBB	1	0.0261269	0.267692	0.9222	1.026
k5qA7P	cholelithiasis_with_other_cholecystitis_fastGWA	X-12839	Wald ratio_cholelithiasis_with_other_cholecystitis_UKBB	1	-0.180132	0.14252	0.2063	0.835
lx8AWZ	cholecystitis_R9	X-12822	Inverse variance weighted_cholecystitis_R9	2	-0.0394981	0.0847565	0.6412	0.961
lx8AWZ	cholecystitis_R9	X-12822	Inverse variance weighted (fixed effects)_cholecystitis_R9	2	-0.0394981	0.0847565	0.6412	0.961
lx8AWZ	cholelithiasis_R9	X-12822	Inverse variance weighted_cholelithiasis_R9	2	-0.078323	0.0310247	0.01158	0.925
lx8AWZ	cholelithiasis_R9	X-12822	Inverse variance weighted (fixed effects)_cholelithiasis_R9	2	-0.078323	0.0310247	0.01158	0.925
lx8AWZ	cholecystitis_without_cholelithiasis_fastGWA	X-12822	Inverse variance weighted_cholecystitis_without_cholelithiasis_UKBB	2	-0.0526125	0.108055	0.6263	0.949
lx8AWZ	cholecystitis_without_cholelithiasis_fastGWA	X-12822	Inverse variance weighted (fixed effects)_cholecystitis_without_cholelithiasis_UKBB	2	-0.0526125	0.108055	0.6263	0.949
lx8AWZ	cholelithiasis_with_acute_cholecystitis_fastGWA	X-12822	Inverse variance weighted_cholelithiasis_with_acute_cholecystitis_UKBB	2	0.0103118	0.14075	0.9416	1.01
lx8AWZ	cholelithiasis_with_acute_cholecystitis_fastGWA	X-12822	Inverse variance weighted (fixed effects)_cholelithiasis_with_acute_cholecystitis_UKBB	2	0.0103118	0.14075	0.9416	1.01
lx8AWZ	cholelithiasis_with_other_cholecystitis_fastGWA	X-12822	Inverse variance weighted_cholelithiasis_with_other_cholecystitis_UKBB	2	-0.0145862	0.0748875	0.8456	0.986
lx8AWZ	cholelithiasis_with_other_cholecystitis_fastGWA	X-12822	Inverse variance weighted (fixed effects)_cholelithiasis_with_other_cholecystitis_UKBB	2	-0.0145862	0.0748875	0.8456	0.986
vf92i9	cholecystitis_R9	X-12798	MR Egger_cholecystitis_R9	4	0.00494088	0.0454811	0.9234	1.005
vf92i9	cholecystitis_R9	X-12798	Weighted median_cholecystitis_R9	4	0.00809521	0.0367556	0.8257	1.008
vf92i9	cholecystitis_R9	X-12798	Inverse variance weighted_cholecystitis_R9	4	0.00974243	0.0355676	0.7842	1.01
vf92i9	cholecystitis_R9	X-12798	Inverse variance weighted (fixed effects)_cholecystitis_R9	4	0.00974243	0.0355676	0.7842	1.01
vf92i9	cholelithiasis_R9	X-12798	MR Egger_cholelithiasis_R9	4	-0.0015115	0.027711	0.9615	0.998
vf92i9	cholelithiasis_R9	X-12798	Weighted median_cholelithiasis_R9	4	0.00601165	0.0138041	0.6632	1.006
vf92i9	cholelithiasis_R9	X-12798	Inverse variance weighted_cholelithiasis_R9	4	0.00614834	0.0185461	0.7403	1.006
vf92i9	cholelithiasis_R9	X-12798	Inverse variance weighted (fixed effects)_cholelithiasis_R9	4	0.00614834	0.0130653	0.6379	1.006
vf92i9	cholecystitis_without_cholelithiasis_fastGWA	X-12798	MR Egger_cholecystitis_without_cholelithiasis_UKBB	4	0.0278446	0.0495529	0.6307	1.028
vf92i9	cholecystitis_without_cholelithiasis_fastGWA	X-12798	Weighted median_cholecystitis_without_cholelithiasis_UKBB	4	0.05984	0.0382408	0.1176	1.062
vf92i9	cholecystitis_without_cholelithiasis_fastGWA	X-12798	Inverse variance weighted_cholecystitis_without_cholelithiasis_UKBB	4	0.0634619	0.0382849	0.09739	1.066
vf92i9	cholecystitis_without_cholelithiasis_fastGWA	X-12798	Inverse variance weighted (fixed effects)_cholecystitis_without_cholelithiasis_UKBB	4	0.0634619	0.0382849	0.09739	1.066
vf92i9	cholelithiasis_with_acute_cholecystitis_fastGWA	X-12798	MR Egger_cholelithiasis_with_acute_cholecystitis_UKBB	4	0.026214	0.0986943	0.8154	1.027
vf92i9	cholelithiasis_with_acute_cholecystitis_fastGWA	X-12798	Weighted median_cholelithiasis_with_acute_cholecystitis_UKBB	4	-0.0295426	0.0521922	0.5714	0.971
vf92i9	cholelithiasis_with_acute_cholecystitis_fastGWA	X-12798	Inverse variance weighted_cholelithiasis_with_acute_cholecystitis_UKBB	4	-0.0503197	0.0822659	0.5408	0.951
vf92i9	cholelithiasis_with_acute_cholecystitis_fastGWA	X-12798	Inverse variance weighted (fixed effects)_cholelithiasis_with_acute_cholecystitis_UKBB	4	-0.0503197	0.0498222	0.3125	0.951
vf92i9	cholelithiasis_with_other_cholecystitis_fastGWA	X-12798	MR Egger_cholelithiasis_with_other_cholecystitis_UKBB	4	0.000175386	0.0358324	0.9965	1
vf92i9	cholelithiasis_with_other_cholecystitis_fastGWA	X-12798	Weighted median_cholelithiasis_with_other_cholecystitis_UKBB	4	0.0062381	0.0286127	0.8274	1.006
vf92i9	cholelithiasis_with_other_cholecystitis_fastGWA	X-12798	Inverse variance weighted_cholelithiasis_with_other_cholecystitis_UKBB	4	0.00509589	0.0265224	0.8476	1.005
vf92i9	cholelithiasis_with_other_cholecystitis_fastGWA	X-12798	Inverse variance weighted (fixed effects)_cholelithiasis_with_other_cholecystitis_UKBB	4	0.00509589	0.0265224	0.8476	1.005
6dCiPi	cholecystitis_R9	X-12714	Wald ratio_cholecystitis_R9	1	-0.0377658	0.100991	0.7084	0.963
6dCiPi	cholelithiasis_R9	X-12714	Wald ratio_cholelithiasis_R9	1	0.0264571	0.0369592	0.4741	1.027
6dCiPi	cholecystitis_without_cholelithiasis_fastGWA	X-12714	Wald ratio_cholecystitis_without_cholelithiasis_UKBB	1	0.0287122	0.127352	0.8216	1.029
6dCiPi	cholelithiasis_with_acute_cholecystitis_fastGWA	X-12714	Wald ratio_cholelithiasis_with_acute_cholecystitis_UKBB	1	-0.0268997	0.165826	0.8711	0.973
6dCiPi	cholelithiasis_with_other_cholecystitis_fastGWA	X-12714	Wald ratio_cholelithiasis_with_other_cholecystitis_UKBB	1	-0.0247952	0.0882647	0.7788	0.976
nEhtoJ	cholecystitis_R9	X-12707	MR Egger_cholecystitis_R9	5	-0.16755	0.221509	0.5044	0.846
nEhtoJ	cholecystitis_R9	X-12707	Weighted median_cholecystitis_R9	5	-0.0511026	0.0744106	0.4922	0.95
nEhtoJ	cholecystitis_R9	X-12707	Inverse variance weighted_cholecystitis_R9	5	-0.025111	0.0655953	0.7019	0.975
nEhtoJ	cholecystitis_R9	X-12707	Inverse variance weighted (fixed effects)_cholecystitis_R9	5	-0.025111	0.0647062	0.698	0.975
nEhtoJ	cholelithiasis_R9	X-12707	MR Egger_cholelithiasis_R9	5	-0.066362	0.0845489	0.4898	0.936
nEhtoJ	cholelithiasis_R9	X-12707	Weighted median_cholelithiasis_R9	5	-0.0778286	0.0264281	0.00323	0.925
nEhtoJ	cholelithiasis_R9	X-12707	Inverse variance weighted_cholelithiasis_R9	5	-0.0820628	0.0236987	0.0005347	0.921
nEhtoJ	cholelithiasis_R9	X-12707	Inverse variance weighted (fixed effects)_cholelithiasis_R9	5	-0.0820628	0.0236215	0.0005126	0.921
nEhtoJ	cholecystitis_without_cholelithiasis_fastGWA	X-12707	MR Egger_cholecystitis_without_cholelithiasis_UKBB	5	0.153307	0.248227	0.5805	1.166
nEhtoJ	cholecystitis_without_cholelithiasis_fastGWA	X-12707	Weighted median_cholecystitis_without_cholelithiasis_UKBB	5	0.0156412	0.0916133	0.8644	1.016
nEhtoJ	cholecystitis_without_cholelithiasis_fastGWA	X-12707	Inverse variance weighted_cholecystitis_without_cholelithiasis_UKBB	5	0.00499803	0.0811198	0.9509	1.005
nEhtoJ	cholecystitis_without_cholelithiasis_fastGWA	X-12707	Inverse variance weighted (fixed effects)_cholecystitis_without_cholelithiasis_UKBB	5	0.00499803	0.0811198	0.9509	1.005
nEhtoJ	cholelithiasis_with_acute_cholecystitis_fastGWA	X-12707	MR Egger_cholelithiasis_with_acute_cholecystitis_UKBB	5	0.119575	0.400688	0.7849	1.127
nEhtoJ	cholelithiasis_with_acute_cholecystitis_fastGWA	X-12707	Weighted median_cholelithiasis_with_acute_cholecystitis_UKBB	5	-0.14698	0.131045	0.262	0.863
nEhtoJ	cholelithiasis_with_acute_cholecystitis_fastGWA	X-12707	Inverse variance weighted_cholelithiasis_with_acute_cholecystitis_UKBB	5	-0.159561	0.123443	0.1962	0.853
nEhtoJ	cholelithiasis_with_acute_cholecystitis_fastGWA	X-12707	Inverse variance weighted (fixed effects)_cholelithiasis_with_acute_cholecystitis_UKBB	5	-0.159561	0.105567	0.1307	0.853
nEhtoJ	cholelithiasis_with_other_cholecystitis_fastGWA	X-12707	MR Egger_cholelithiasis_with_other_cholecystitis_UKBB	5	-0.035733	0.223174	0.883	0.965
nEhtoJ	cholelithiasis_with_other_cholecystitis_fastGWA	X-12707	Weighted median_cholelithiasis_with_other_cholecystitis_UKBB	5	-0.0331385	0.0655008	0.6129	0.967
nEhtoJ	cholelithiasis_with_other_cholecystitis_fastGWA	X-12707	Inverse variance weighted_cholelithiasis_with_other_cholecystitis_UKBB	5	-0.0247294	0.0633532	0.6963	0.976
nEhtoJ	cholelithiasis_with_other_cholecystitis_fastGWA	X-12707	Inverse variance weighted (fixed effects)_cholelithiasis_with_other_cholecystitis_UKBB	5	-0.0247294	0.0562147	0.66	0.976
Dz4RIk	cholecystitis_without_cholelithiasis_fastGWA	X-12544	Wald ratio_cholecystitis_without_cholelithiasis_UKBB	1	-0.0545799	0.268921	0.8392	0.947
Dz4RIk	cholelithiasis_with_acute_cholecystitis_fastGWA	X-12544	Wald ratio_cholelithiasis_with_acute_cholecystitis_UKBB	1	0.197415	0.350189	0.5729	1.218
Dz4RIk	cholelithiasis_with_other_cholecystitis_fastGWA	X-12544	Wald ratio_cholelithiasis_with_other_cholecystitis_UKBB	1	0.301254	0.186558	0.1064	1.352
OthJ4R	cholecystitis_R9	X-12411	MR Egger_cholecystitis_R9	3	0.0153807	0.110246	0.9118	1.015
OthJ4R	cholecystitis_R9	X-12411	Weighted median_cholecystitis_R9	3	-0.0850545	0.0766226	0.267	0.918
OthJ4R	cholecystitis_R9	X-12411	Inverse variance weighted_cholecystitis_R9	3	-0.0900977	0.068278	0.187	0.914
OthJ4R	cholecystitis_R9	X-12411	Inverse variance weighted (fixed effects)_cholecystitis_R9	3	-0.0900977	0.068278	0.187	0.914
OthJ4R	cholelithiasis_R9	X-12411	MR Egger_cholelithiasis_R9	3	0.0211477	0.0460371	0.7259	1.021
OthJ4R	cholelithiasis_R9	X-12411	Weighted median_cholelithiasis_R9	3	-0.00596551	0.0248771	0.8105	0.994
OthJ4R	cholelithiasis_R9	X-12411	Inverse variance weighted_cholelithiasis_R9	3	-0.00890509	0.0262184	0.7341	0.991
OthJ4R	cholelithiasis_R9	X-12411	Inverse variance weighted (fixed effects)_cholelithiasis_R9	3	-0.00890509	0.0249826	0.7215	0.991
OthJ4R	cholecystitis_without_cholelithiasis_fastGWA	X-12411	MR Egger_cholecystitis_without_cholelithiasis_UKBB	3	0.120756	0.185344	0.6324	1.128
OthJ4R	cholecystitis_without_cholelithiasis_fastGWA	X-12411	Weighted median_cholecystitis_without_cholelithiasis_UKBB	3	-0.0607218	0.133313	0.6488	0.941
OthJ4R	cholecystitis_without_cholelithiasis_fastGWA	X-12411	Inverse variance weighted_cholecystitis_without_cholelithiasis_UKBB	3	-0.0752717	0.115461	0.5145	0.927
OthJ4R	cholecystitis_without_cholelithiasis_fastGWA	X-12411	Inverse variance weighted (fixed effects)_cholecystitis_without_cholelithiasis_UKBB	3	-0.0752717	0.109194	0.4906	0.927
OthJ4R	cholelithiasis_with_acute_cholecystitis_fastGWA	X-12411	MR Egger_cholelithiasis_with_acute_cholecystitis_UKBB	3	-0.0433259	0.241154	0.8868	0.958
OthJ4R	cholelithiasis_with_acute_cholecystitis_fastGWA	X-12411	Weighted median_cholelithiasis_with_acute_cholecystitis_UKBB	3	-0.198429	0.163937	0.2261	0.82
OthJ4R	cholelithiasis_with_acute_cholecystitis_fastGWA	X-12411	Inverse variance weighted_cholelithiasis_with_acute_cholecystitis_UKBB	3	-0.298328	0.142062	0.03573	0.742
OthJ4R	cholelithiasis_with_acute_cholecystitis_fastGWA	X-12411	Inverse variance weighted (fixed effects)_cholelithiasis_with_acute_cholecystitis_UKBB	3	-0.298328	0.142062	0.03573	0.742
OthJ4R	cholelithiasis_with_other_cholecystitis_fastGWA	X-12411	MR Egger_cholelithiasis_with_other_cholecystitis_UKBB	3	-0.0313532	0.128802	0.848	0.969
OthJ4R	cholelithiasis_with_other_cholecystitis_fastGWA	X-12411	Weighted median_cholelithiasis_with_other_cholecystitis_UKBB	3	-0.0821504	0.0882996	0.3522	0.921
OthJ4R	cholelithiasis_with_other_cholecystitis_fastGWA	X-12411	Inverse variance weighted_cholelithiasis_with_other_cholecystitis_UKBB	3	-0.0960737	0.0758206	0.2051	0.908
OthJ4R	cholelithiasis_with_other_cholecystitis_fastGWA	X-12411	Inverse variance weighted (fixed effects)_cholelithiasis_with_other_cholecystitis_UKBB	3	-0.0960737	0.0758206	0.2051	0.908
tXclHY	cholecystitis_R9	X-12410	Wald ratio_cholecystitis_R9	1	-0.124531	0.0885469	0.1596	0.883
tXclHY	cholelithiasis_R9	X-12410	Wald ratio_cholelithiasis_R9	1	-0.047464	0.0323319	0.1421	0.954
tXclHY	cholecystitis_without_cholelithiasis_fastGWA	X-12410	Wald ratio_cholecystitis_without_cholelithiasis_UKBB	1	-3.33773e-05	0.11597	0.9998	1
tXclHY	cholelithiasis_with_acute_cholecystitis_fastGWA	X-12410	Wald ratio_cholelithiasis_with_acute_cholecystitis_UKBB	1	-0.0858305	0.150859	0.5694	0.918
tXclHY	cholelithiasis_with_other_cholecystitis_fastGWA	X-12410	Wald ratio_cholelithiasis_with_other_cholecystitis_UKBB	1	0.0190414	0.0803081	0.8126	1.019
rkVKp2	cholecystitis_R9	X-12216	Inverse variance weighted_cholecystitis_R9	2	0.196832	0.160703	0.2206	1.218
rkVKp2	cholecystitis_R9	X-12216	Inverse variance weighted (fixed effects)_cholecystitis_R9	2	0.196832	0.157396	0.2111	1.218
rkVKp2	cholelithiasis_R9	X-12216	Inverse variance weighted_cholelithiasis_R9	2	0.12012	0.161276	0.4564	1.128
rkVKp2	cholelithiasis_R9	X-12216	Inverse variance weighted (fixed effects)_cholelithiasis_R9	2	0.12012	0.0577922	0.03767	1.128
rkVKp2	cholecystitis_without_cholelithiasis_fastGWA	X-12216	Inverse variance weighted_cholecystitis_without_cholelithiasis_UKBB	2	-0.0489977	0.233235	0.8336	0.952
rkVKp2	cholecystitis_without_cholelithiasis_fastGWA	X-12216	Inverse variance weighted (fixed effects)_cholecystitis_without_cholelithiasis_UKBB	2	-0.0489977	0.198319	0.8049	0.952
rkVKp2	cholelithiasis_with_acute_cholecystitis_fastGWA	X-12216	Inverse variance weighted_cholelithiasis_with_acute_cholecystitis_UKBB	2	0.14283	0.25829	0.5803	1.154
rkVKp2	cholelithiasis_with_acute_cholecystitis_fastGWA	X-12216	Inverse variance weighted (fixed effects)_cholelithiasis_with_acute_cholecystitis_UKBB	2	0.14283	0.25829	0.5803	1.154
rkVKp2	cholelithiasis_with_other_cholecystitis_fastGWA	X-12216	Inverse variance weighted_cholelithiasis_with_other_cholecystitis_UKBB	2	-0.259113	0.137394	0.05931	0.772
rkVKp2	cholelithiasis_with_other_cholecystitis_fastGWA	X-12216	Inverse variance weighted (fixed effects)_cholelithiasis_with_other_cholecystitis_UKBB	2	-0.259113	0.137394	0.05931	0.772
w1ljdN	cholecystitis_R9	X-12117	MR Egger_cholecystitis_R9	4	-0.144015	0.112307	0.3283	0.866
w1ljdN	cholecystitis_R9	X-12117	Weighted median_cholecystitis_R9	4	0.00927191	0.0680745	0.8917	1.009
w1ljdN	cholecystitis_R9	X-12117	Inverse variance weighted_cholecystitis_R9	4	0.0289292	0.0767331	0.7062	1.029
w1ljdN	cholecystitis_R9	X-12117	Inverse variance weighted (fixed effects)_cholecystitis_R9	4	0.0289292	0.0555677	0.6026	1.029
w1ljdN	cholelithiasis_R9	X-12117	MR Egger_cholelithiasis_R9	4	-0.0833158	0.0595218	0.2965	0.92
w1ljdN	cholelithiasis_R9	X-12117	Weighted median_cholelithiasis_R9	4	-0.0887316	0.0247001	0.0003277	0.915
w1ljdN	cholelithiasis_R9	X-12117	Inverse variance weighted_cholelithiasis_R9	4	-0.0939815	0.0253723	0.0002121	0.91
w1ljdN	cholelithiasis_R9	X-12117	Inverse variance weighted (fixed effects)_cholelithiasis_R9	4	-0.0939815	0.0202748	3.563e-06	0.91
w1ljdN	cholecystitis_without_cholelithiasis_fastGWA	X-12117	MR Egger_cholecystitis_without_cholelithiasis_UKBB	4	-0.190711	0.144358	0.3174	0.826
w1ljdN	cholecystitis_without_cholelithiasis_fastGWA	X-12117	Weighted median_cholecystitis_without_cholelithiasis_UKBB	4	-0.108319	0.0904309	0.231	0.897
w1ljdN	cholecystitis_without_cholelithiasis_fastGWA	X-12117	Inverse variance weighted_cholecystitis_without_cholelithiasis_UKBB	4	-0.0399244	0.0810747	0.6224	0.961
w1ljdN	cholecystitis_without_cholelithiasis_fastGWA	X-12117	Inverse variance weighted (fixed effects)_cholecystitis_without_cholelithiasis_UKBB	4	-0.0399244	0.0757442	0.5981	0.961
w1ljdN	cholelithiasis_with_acute_cholecystitis_fastGWA	X-12117	MR Egger_cholelithiasis_with_acute_cholecystitis_UKBB	4	-0.13921	0.187978	0.5361	0.87
w1ljdN	cholelithiasis_with_acute_cholecystitis_fastGWA	X-12117	Weighted median_cholelithiasis_with_acute_cholecystitis_UKBB	4	-0.105798	0.109468	0.3338	0.9
w1ljdN	cholelithiasis_with_acute_cholecystitis_fastGWA	X-12117	Inverse variance weighted_cholelithiasis_with_acute_cholecystitis_UKBB	4	-0.127033	0.0986246	0.1977	0.881
w1ljdN	cholelithiasis_with_acute_cholecystitis_fastGWA	X-12117	Inverse variance weighted (fixed effects)_cholelithiasis_with_acute_cholecystitis_UKBB	4	-0.127033	0.0986246	0.1977	0.881
w1ljdN	cholelithiasis_with_other_cholecystitis_fastGWA	X-12117	MR Egger_cholelithiasis_with_other_cholecystitis_UKBB	4	-0.0927142	0.100073	0.452	0.911
w1ljdN	cholelithiasis_with_other_cholecystitis_fastGWA	X-12117	Weighted median_cholelithiasis_with_other_cholecystitis_UKBB	4	0.022723	0.0588177	0.6993	1.023
w1ljdN	cholelithiasis_with_other_cholecystitis_fastGWA	X-12117	Inverse variance weighted_cholelithiasis_with_other_cholecystitis_UKBB	4	0.0350266	0.0593211	0.5549	1.036
w1ljdN	cholelithiasis_with_other_cholecystitis_fastGWA	X-12117	Inverse variance weighted (fixed effects)_cholelithiasis_with_other_cholecystitis_UKBB	4	0.0350266	0.0525152	0.5048	1.036
4t4G5b	cholecystitis_R9	X-12112	MR Egger_cholecystitis_R9	5	0.0112806	0.0430242	0.8101	1.011
4t4G5b	cholecystitis_R9	X-12112	Weighted median_cholecystitis_R9	5	0.00867642	0.0197818	0.6609	1.009
4t4G5b	cholecystitis_R9	X-12112	Inverse variance weighted_cholecystitis_R9	5	0.00683916	0.0256749	0.79	1.007
4t4G5b	cholecystitis_R9	X-12112	Inverse variance weighted (fixed effects)_cholecystitis_R9	5	0.00683916	0.01971	0.7286	1.007
4t4G5b	cholelithiasis_R9	X-12112	MR Egger_cholelithiasis_R9	5	0.00236803	0.0154677	0.888	1.002
4t4G5b	cholelithiasis_R9	X-12112	Weighted median_cholelithiasis_R9	5	0.00584393	0.00740836	0.4302	1.006
4t4G5b	cholelithiasis_R9	X-12112	Inverse variance weighted_cholelithiasis_R9	5	0.0059467	0.00935608	0.525	1.006
4t4G5b	cholelithiasis_R9	X-12112	Inverse variance weighted (fixed effects)_cholelithiasis_R9	5	0.0059467	0.00721203	0.4096	1.006
4t4G5b	cholecystitis_without_cholelithiasis_fastGWA	X-12112	MR Egger_cholecystitis_without_cholelithiasis_UKBB	5	0.0148061	0.0455327	0.7664	1.015
4t4G5b	cholecystitis_without_cholelithiasis_fastGWA	X-12112	Weighted median_cholecystitis_without_cholelithiasis_UKBB	5	-0.00723532	0.0267801	0.787	0.993
4t4G5b	cholecystitis_without_cholelithiasis_fastGWA	X-12112	Inverse variance weighted_cholecystitis_without_cholelithiasis_UKBB	5	-0.0127499	0.0311626	0.6824	0.987
4t4G5b	cholecystitis_without_cholelithiasis_fastGWA	X-12112	Inverse variance weighted (fixed effects)_cholecystitis_without_cholelithiasis_UKBB	5	-0.0127499	0.0258373	0.6217	0.987
4t4G5b	cholelithiasis_with_acute_cholecystitis_fastGWA	X-12112	MR Egger_cholelithiasis_with_acute_cholecystitis_UKBB	5	-0.0288729	0.0474888	0.5861	0.972
4t4G5b	cholelithiasis_with_acute_cholecystitis_fastGWA	X-12112	Weighted median_cholelithiasis_with_acute_cholecystitis_UKBB	5	-0.0237813	0.0344693	0.4902	0.976
4t4G5b	cholelithiasis_with_acute_cholecystitis_fastGWA	X-12112	Inverse variance weighted_cholelithiasis_with_acute_cholecystitis_UKBB	5	-0.0211642	0.0336402	0.5293	0.979
4t4G5b	cholelithiasis_with_acute_cholecystitis_fastGWA	X-12112	Inverse variance weighted (fixed effects)_cholelithiasis_with_acute_cholecystitis_UKBB	5	-0.0211642	0.0336402	0.5293	0.979
4t4G5b	cholelithiasis_with_other_cholecystitis_fastGWA	X-12112	MR Egger_cholelithiasis_with_other_cholecystitis_UKBB	5	0.0111791	0.0252768	0.6882	1.011
4t4G5b	cholelithiasis_with_other_cholecystitis_fastGWA	X-12112	Weighted median_cholelithiasis_with_other_cholecystitis_UKBB	5	0.00188261	0.0180557	0.917	1.002
4t4G5b	cholelithiasis_with_other_cholecystitis_fastGWA	X-12112	Inverse variance weighted_cholelithiasis_with_other_cholecystitis_UKBB	5	0.000268705	0.0179032	0.988	1
4t4G5b	cholelithiasis_with_other_cholecystitis_fastGWA	X-12112	Inverse variance weighted (fixed effects)_cholelithiasis_with_other_cholecystitis_UKBB	5	0.000268705	0.0179032	0.988	1
G7Dn4x	cholecystitis_R9	X-12100	MR Egger_cholecystitis_R9	3	-0.278238	0.473348	0.6617	0.757
G7Dn4x	cholecystitis_R9	X-12100	Weighted median_cholecystitis_R9	3	-0.204658	0.128121	0.1102	0.815
G7Dn4x	cholecystitis_R9	X-12100	Inverse variance weighted_cholecystitis_R9	3	-0.189402	0.113009	0.09374	0.827
G7Dn4x	cholecystitis_R9	X-12100	Inverse variance weighted (fixed effects)_cholecystitis_R9	3	-0.189402	0.113009	0.09374	0.827
G7Dn4x	cholelithiasis_R9	X-12100	MR Egger_cholelithiasis_R9	3	0.00708335	0.173074	0.974	1.007
G7Dn4x	cholelithiasis_R9	X-12100	Weighted median_cholelithiasis_R9	3	0.0360815	0.0463691	0.4365	1.037
G7Dn4x	cholelithiasis_R9	X-12100	Inverse variance weighted_cholelithiasis_R9	3	0.0467554	0.0413399	0.2581	1.048
G7Dn4x	cholelithiasis_R9	X-12100	Inverse variance weighted (fixed effects)_cholelithiasis_R9	3	0.0467554	0.0413399	0.2581	1.048
G7Dn4x	cholecystitis_without_cholelithiasis_fastGWA	X-12100	MR Egger_cholecystitis_without_cholelithiasis_UKBB	3	0.787369	0.640914	0.4349	2.198
G7Dn4x	cholecystitis_without_cholelithiasis_fastGWA	X-12100	Weighted median_cholecystitis_without_cholelithiasis_UKBB	3	0.0612662	0.156806	0.696	1.063
G7Dn4x	cholecystitis_without_cholelithiasis_fastGWA	X-12100	Inverse variance weighted_cholecystitis_without_cholelithiasis_UKBB	3	-0.0398751	0.182177	0.8267	0.961
G7Dn4x	cholecystitis_without_cholelithiasis_fastGWA	X-12100	Inverse variance weighted (fixed effects)_cholecystitis_without_cholelithiasis_UKBB	3	-0.0398751	0.138024	0.7727	0.961
G7Dn4x	cholelithiasis_with_acute_cholecystitis_fastGWA	X-12100	MR Egger_cholelithiasis_with_acute_cholecystitis_UKBB	3	0.116516	0.74455	0.9012	1.124
G7Dn4x	cholelithiasis_with_acute_cholecystitis_fastGWA	X-12100	Weighted median_cholelithiasis_with_acute_cholecystitis_UKBB	3	0.0503278	0.204542	0.8056	1.052
G7Dn4x	cholelithiasis_with_acute_cholecystitis_fastGWA	X-12100	Inverse variance weighted_cholelithiasis_with_acute_cholecystitis_UKBB	3	0.0408134	0.179792	0.8204	1.042
G7Dn4x	cholelithiasis_with_acute_cholecystitis_fastGWA	X-12100	Inverse variance weighted (fixed effects)_cholelithiasis_with_acute_cholecystitis_UKBB	3	0.0408134	0.179792	0.8204	1.042
G7Dn4x	cholelithiasis_with_other_cholecystitis_fastGWA	X-12100	MR Egger_cholelithiasis_with_other_cholecystitis_UKBB	3	0.480244	1.09547	0.737	1.616
G7Dn4x	cholelithiasis_with_other_cholecystitis_fastGWA	X-12100	Weighted median_cholelithiasis_with_other_cholecystitis_UKBB	3	0.159356	0.11712	0.1736	1.173
G7Dn4x	cholelithiasis_with_other_cholecystitis_fastGWA	X-12100	Inverse variance weighted_cholelithiasis_with_other_cholecystitis_UKBB	3	0.0841191	0.199745	0.6737	1.088
G7Dn4x	cholelithiasis_with_other_cholecystitis_fastGWA	X-12100	Inverse variance weighted (fixed effects)_cholelithiasis_with_other_cholecystitis_UKBB	3	0.0841191	0.0955941	0.3789	1.088
YcQb9j	cholecystitis_R9	X-11880	Inverse variance weighted_cholecystitis_R9	2	-0.373266	0.575537	0.5166	0.688
YcQb9j	cholecystitis_R9	X-11880	Inverse variance weighted (fixed effects)_cholecystitis_R9	2	-0.373266	0.132665	0.004899	0.688
YcQb9j	cholelithiasis_R9	X-11880	Inverse variance weighted_cholelithiasis_R9	2	-0.207037	0.321211	0.5192	0.813
YcQb9j	cholelithiasis_R9	X-11880	Inverse variance weighted (fixed effects)_cholelithiasis_R9	2	-0.207037	0.0485865	2.033e-05	0.813
YcQb9j	cholecystitis_without_cholelithiasis_fastGWA	X-11880	Inverse variance weighted_cholecystitis_without_cholelithiasis_UKBB	2	0.0646388	0.231041	0.7797	1.067
YcQb9j	cholecystitis_without_cholelithiasis_fastGWA	X-11880	Inverse variance weighted (fixed effects)_cholecystitis_without_cholelithiasis_UKBB	2	0.0646388	0.190197	0.734	1.067
YcQb9j	cholelithiasis_with_acute_cholecystitis_fastGWA	X-11880	Inverse variance weighted_cholelithiasis_with_acute_cholecystitis_UKBB	2	-0.13146	0.247797	0.5958	0.877
YcQb9j	cholelithiasis_with_acute_cholecystitis_fastGWA	X-11880	Inverse variance weighted (fixed effects)_cholelithiasis_with_acute_cholecystitis_UKBB	2	-0.13146	0.247797	0.5958	0.877
YcQb9j	cholelithiasis_with_other_cholecystitis_fastGWA	X-11880	Inverse variance weighted_cholelithiasis_with_other_cholecystitis_UKBB	2	0.12645	0.243059	0.6029	1.135
YcQb9j	cholelithiasis_with_other_cholecystitis_fastGWA	X-11880	Inverse variance weighted (fixed effects)_cholelithiasis_with_other_cholecystitis_UKBB	2	0.12645	0.131925	0.3378	1.135
GSDWjT	cholecystitis_R9	X-11849	Wald ratio_cholecystitis_R9	1	0.00979215	0.17953	0.9565	1.01
GSDWjT	cholelithiasis_R9	X-11849	Wald ratio_cholelithiasis_R9	1	0.135587	0.0656668	0.03894	1.145
GSDWjT	cholecystitis_without_cholelithiasis_fastGWA	X-11849	Wald ratio_cholecystitis_without_cholelithiasis_UKBB	1	-0.00502793	0.228763	0.9825	0.995
GSDWjT	cholelithiasis_with_acute_cholecystitis_fastGWA	X-11849	Wald ratio_cholelithiasis_with_acute_cholecystitis_UKBB	1	0.204164	0.297682	0.4928	1.226
GSDWjT	cholelithiasis_with_other_cholecystitis_fastGWA	X-11849	Wald ratio_cholelithiasis_with_other_cholecystitis_UKBB	1	0.0628263	0.158547	0.6919	1.065
hMdASl	cholecystitis_R9	X-11795	Wald ratio_cholecystitis_R9	1	-0.104688	0.197613	0.5963	0.901
hMdASl	cholelithiasis_R9	X-11795	Wald ratio_cholelithiasis_R9	1	-0.0578492	0.073744	0.4328	0.944
hMdASl	cholecystitis_without_cholelithiasis_fastGWA	X-11795	Wald ratio_cholecystitis_without_cholelithiasis_UKBB	1	-0.126351	0.179444	0.4814	0.881
hMdASl	cholelithiasis_with_acute_cholecystitis_fastGWA	X-11795	Wald ratio_cholelithiasis_with_acute_cholecystitis_UKBB	1	0.0363195	0.23304	0.8762	1.037
hMdASl	cholelithiasis_with_other_cholecystitis_fastGWA	X-11795	Wald ratio_cholelithiasis_with_other_cholecystitis_UKBB	1	0.0459163	0.123739	0.7106	1.047
mNKFvn	cholecystitis_R9	X-11787	MR Egger_cholecystitis_R9	3	0.285764	0.198974	0.3872	1.331
mNKFvn	cholecystitis_R9	X-11787	Weighted median_cholecystitis_R9	3	0.0613737	0.0564994	0.2774	1.063
mNKFvn	cholecystitis_R9	X-11787	Inverse variance weighted_cholecystitis_R9	3	0.0346612	0.0556213	0.5332	1.035
mNKFvn	cholecystitis_R9	X-11787	Inverse variance weighted (fixed effects)_cholecystitis_R9	3	0.0346612	0.0530726	0.5137	1.035
mNKFvn	cholelithiasis_R9	X-11787	MR Egger_cholelithiasis_R9	3	-0.00835656	0.072672	0.9271	0.992
mNKFvn	cholelithiasis_R9	X-11787	Weighted median_cholelithiasis_R9	3	0.0186029	0.020375	0.3612	1.019
mNKFvn	cholelithiasis_R9	X-11787	Inverse variance weighted_cholelithiasis_R9	3	0.0193995	0.0193801	0.3168	1.02
mNKFvn	cholelithiasis_R9	X-11787	Inverse variance weighted (fixed effects)_cholelithiasis_R9	3	0.0193995	0.0193801	0.3168	1.02
mNKFvn	cholecystitis_without_cholelithiasis_fastGWA	X-11787	MR Egger_cholecystitis_without_cholelithiasis_UKBB	3	0.168234	0.237392	0.6075	1.183
mNKFvn	cholecystitis_without_cholelithiasis_fastGWA	X-11787	Weighted median_cholecystitis_without_cholelithiasis_UKBB	3	0.0719766	0.0652636	0.2701	1.075
mNKFvn	cholecystitis_without_cholelithiasis_fastGWA	X-11787	Inverse variance weighted_cholecystitis_without_cholelithiasis_UKBB	3	0.0524765	0.0630329	0.4051	1.054
mNKFvn	cholecystitis_without_cholelithiasis_fastGWA	X-11787	Inverse variance weighted (fixed effects)_cholecystitis_without_cholelithiasis_UKBB	3	0.0524765	0.0630329	0.4051	1.054
mNKFvn	cholelithiasis_with_acute_cholecystitis_fastGWA	X-11787	MR Egger_cholelithiasis_with_acute_cholecystitis_UKBB	3	0.0603719	0.31904	0.8809	1.062
mNKFvn	cholelithiasis_with_acute_cholecystitis_fastGWA	X-11787	Weighted median_cholelithiasis_with_acute_cholecystitis_UKBB	3	0.0884583	0.0869218	0.3088	1.092
mNKFvn	cholelithiasis_with_acute_cholecystitis_fastGWA	X-11787	Inverse variance weighted_cholelithiasis_with_acute_cholecystitis_UKBB	3	0.0769088	0.0820301	0.3485	1.08
mNKFvn	cholelithiasis_with_acute_cholecystitis_fastGWA	X-11787	Inverse variance weighted (fixed effects)_cholelithiasis_with_acute_cholecystitis_UKBB	3	0.0769088	0.0820301	0.3485	1.08
mNKFvn	cholelithiasis_with_other_cholecystitis_fastGWA	X-11787	MR Egger_cholelithiasis_with_other_cholecystitis_UKBB	3	0.210401	0.164491	0.4224	1.234
mNKFvn	cholelithiasis_with_other_cholecystitis_fastGWA	X-11787	Weighted median_cholelithiasis_with_other_cholecystitis_UKBB	3	-0.00913627	0.045298	0.8402	0.991
mNKFvn	cholelithiasis_with_other_cholecystitis_fastGWA	X-11787	Inverse variance weighted_cholelithiasis_with_other_cholecystitis_UKBB	3	-0.0213348	0.0536115	0.6907	0.979
mNKFvn	cholelithiasis_with_other_cholecystitis_fastGWA	X-11787	Inverse variance weighted (fixed effects)_cholelithiasis_with_other_cholecystitis_UKBB	3	-0.0213348	0.0436719	0.6252	0.979
aOKpaX	cholecystitis_R9	X-11478	Inverse variance weighted_cholecystitis_R9	2	0.0943336	0.0825069	0.2529	1.099
aOKpaX	cholecystitis_R9	X-11478	Inverse variance weighted (fixed effects)_cholecystitis_R9	2	0.0943336	0.0825069	0.2529	1.099
aOKpaX	cholelithiasis_R9	X-11478	Inverse variance weighted_cholelithiasis_R9	2	-0.0146686	0.0302137	0.6273	0.985
aOKpaX	cholelithiasis_R9	X-11478	Inverse variance weighted (fixed effects)_cholelithiasis_R9	2	-0.0146686	0.0302137	0.6273	0.985
aOKpaX	cholecystitis_without_cholelithiasis_fastGWA	X-11478	Wald ratio_cholecystitis_without_cholelithiasis_UKBB	1	0.11302	0.197083	0.5663	1.12
aOKpaX	cholelithiasis_with_acute_cholecystitis_fastGWA	X-11478	Wald ratio_cholelithiasis_with_acute_cholecystitis_UKBB	1	-0.304738	0.256412	0.2346	0.737
aOKpaX	cholelithiasis_with_other_cholecystitis_fastGWA	X-11478	Wald ratio_cholelithiasis_with_other_cholecystitis_UKBB	1	0.118339	0.136518	0.386	1.126
0VO6Vj	cholecystitis_R9	X-11470	MR Egger_cholecystitis_R9	6	-0.0675576	0.142969	0.6612	0.935
0VO6Vj	cholecystitis_R9	X-11470	Weighted median_cholecystitis_R9	6	-0.0482983	0.0853079	0.5713	0.953
0VO6Vj	cholecystitis_R9	X-11470	Inverse variance weighted_cholecystitis_R9	6	-0.0391533	0.0764682	0.6086	0.962
0VO6Vj	cholecystitis_R9	X-11470	Inverse variance weighted (fixed effects)_cholecystitis_R9	6	-0.0391533	0.0673176	0.5608	0.962
0VO6Vj	cholelithiasis_R9	X-11470	MR Egger_cholelithiasis_R9	6	0.0266263	0.0414314	0.5554	1.027
0VO6Vj	cholelithiasis_R9	X-11470	Weighted median_cholelithiasis_R9	6	0.0187392	0.0309387	0.5447	1.019
0VO6Vj	cholelithiasis_R9	X-11470	Inverse variance weighted_cholelithiasis_R9	6	-0.000382731	0.0245793	0.9876	1
0VO6Vj	cholelithiasis_R9	X-11470	Inverse variance weighted (fixed effects)_cholelithiasis_R9	6	-0.000382731	0.0245793	0.9876	1
0VO6Vj	cholecystitis_without_cholelithiasis_fastGWA	X-11470	MR Egger_cholecystitis_without_cholelithiasis_UKBB	6	-0.0526859	0.136558	0.7193	0.949
0VO6Vj	cholecystitis_without_cholelithiasis_fastGWA	X-11470	Weighted median_cholecystitis_without_cholelithiasis_UKBB	6	-0.0255878	0.0940627	0.7856	0.975
0VO6Vj	cholecystitis_without_cholelithiasis_fastGWA	X-11470	Inverse variance weighted_cholecystitis_without_cholelithiasis_UKBB	6	0.0327655	0.0816214	0.6881	1.033
0VO6Vj	cholecystitis_without_cholelithiasis_fastGWA	X-11470	Inverse variance weighted (fixed effects)_cholecystitis_without_cholelithiasis_UKBB	6	0.0327655	0.0742939	0.6592	1.033
0VO6Vj	cholelithiasis_with_acute_cholecystitis_fastGWA	X-11470	MR Egger_cholelithiasis_with_acute_cholecystitis_UKBB	6	0.0312135	0.160679	0.8554	1.032
0VO6Vj	cholelithiasis_with_acute_cholecystitis_fastGWA	X-11470	Weighted median_cholelithiasis_with_acute_cholecystitis_UKBB	6	0.131505	0.121707	0.2799	1.141
0VO6Vj	cholelithiasis_with_acute_cholecystitis_fastGWA	X-11470	Inverse variance weighted_cholelithiasis_with_acute_cholecystitis_UKBB	6	0.0998177	0.0968688	0.3028	1.105
0VO6Vj	cholelithiasis_with_acute_cholecystitis_fastGWA	X-11470	Inverse variance weighted (fixed effects)_cholelithiasis_with_acute_cholecystitis_UKBB	6	0.0998177	0.0968688	0.3028	1.105
0VO6Vj	cholelithiasis_with_other_cholecystitis_fastGWA	X-11470	MR Egger_cholelithiasis_with_other_cholecystitis_UKBB	6	-0.0352482	0.0987418	0.7391	0.965
0VO6Vj	cholelithiasis_with_other_cholecystitis_fastGWA	X-11470	Weighted median_cholelithiasis_with_other_cholecystitis_UKBB	6	0.0172224	0.068534	0.8016	1.017
0VO6Vj	cholelithiasis_with_other_cholecystitis_fastGWA	X-11470	Inverse variance weighted_cholelithiasis_with_other_cholecystitis_UKBB	6	0.0202104	0.0581484	0.7282	1.02
0VO6Vj	cholelithiasis_with_other_cholecystitis_fastGWA	X-11470	Inverse variance weighted (fixed effects)_cholelithiasis_with_other_cholecystitis_UKBB	6	0.0202104	0.0515793	0.6952	1.02
j6zj5k	cholecystitis_R9	X-11444	MR Egger_cholecystitis_R9	5	0.00914319	0.120181	0.9441	1.009
j6zj5k	cholecystitis_R9	X-11444	Weighted median_cholecystitis_R9	5	-0.0523135	0.0710161	0.4613	0.949
j6zj5k	cholecystitis_R9	X-11444	Inverse variance weighted_cholecystitis_R9	5	-0.0366884	0.0668047	0.5829	0.964
j6zj5k	cholecystitis_R9	X-11444	Inverse variance weighted (fixed effects)_cholecystitis_R9	5	-0.0366884	0.0612362	0.5491	0.964
j6zj5k	cholelithiasis_R9	X-11444	MR Egger_cholelithiasis_R9	5	0.0700537	0.0472974	0.2352	1.073
j6zj5k	cholelithiasis_R9	X-11444	Weighted median_cholelithiasis_R9	5	0.0126895	0.0278966	0.6492	1.013
j6zj5k	cholelithiasis_R9	X-11444	Inverse variance weighted_cholelithiasis_R9	5	-0.0132193	0.0412821	0.7488	0.987
j6zj5k	cholelithiasis_R9	X-11444	Inverse variance weighted (fixed effects)_cholelithiasis_R9	5	-0.0132193	0.0223822	0.5548	0.987
j6zj5k	cholecystitis_without_cholelithiasis_fastGWA	X-11444	MR Egger_cholecystitis_without_cholelithiasis_UKBB	5	0.00942854	0.134156	0.9484	1.009
j6zj5k	cholecystitis_without_cholelithiasis_fastGWA	X-11444	Weighted median_cholecystitis_without_cholelithiasis_UKBB	5	0.0108634	0.0970043	0.9108	1.011
j6zj5k	cholecystitis_without_cholelithiasis_fastGWA	X-11444	Inverse variance weighted_cholecystitis_without_cholelithiasis_UKBB	5	-0.0054628	0.0789843	0.9449	0.995
j6zj5k	cholecystitis_without_cholelithiasis_fastGWA	X-11444	Inverse variance weighted (fixed effects)_cholecystitis_without_cholelithiasis_UKBB	5	-0.0054628	0.0789843	0.9449	0.995
j6zj5k	cholelithiasis_with_acute_cholecystitis_fastGWA	X-11444	MR Egger_cholelithiasis_with_acute_cholecystitis_UKBB	5	0.0520796	0.230942	0.8361	1.053
j6zj5k	cholelithiasis_with_acute_cholecystitis_fastGWA	X-11444	Weighted median_cholelithiasis_with_acute_cholecystitis_UKBB	5	0.154771	0.133611	0.2467	1.167
j6zj5k	cholelithiasis_with_acute_cholecystitis_fastGWA	X-11444	Inverse variance weighted_cholelithiasis_with_acute_cholecystitis_UKBB	5	0.0488761	0.117772	0.6781	1.05
j6zj5k	cholelithiasis_with_acute_cholecystitis_fastGWA	X-11444	Inverse variance weighted (fixed effects)_cholelithiasis_with_acute_cholecystitis_UKBB	5	0.0488761	0.102689	0.6341	1.05
j6zj5k	cholelithiasis_with_other_cholecystitis_fastGWA	X-11444	MR Egger_cholelithiasis_with_other_cholecystitis_UKBB	5	0.0792545	0.194112	0.7105	1.082
j6zj5k	cholelithiasis_with_other_cholecystitis_fastGWA	X-11444	Weighted median_cholelithiasis_with_other_cholecystitis_UKBB	5	0.0314001	0.0711708	0.6591	1.032
j6zj5k	cholelithiasis_with_other_cholecystitis_fastGWA	X-11444	Inverse variance weighted_cholelithiasis_with_other_cholecystitis_UKBB	5	-0.0192423	0.105398	0.8551	0.981
j6zj5k	cholelithiasis_with_other_cholecystitis_fastGWA	X-11444	Inverse variance weighted (fixed effects)_cholelithiasis_with_other_cholecystitis_UKBB	5	-0.0192423	0.0546425	0.7247	0.981
IHV7nz	cholecystitis_R9	X-11381	MR Egger_cholecystitis_R9	5	0.0708066	0.192366	0.7372	1.073
IHV7nz	cholecystitis_R9	X-11381	Weighted median_cholecystitis_R9	5	0.0496731	0.0880948	0.5728	1.051
IHV7nz	cholecystitis_R9	X-11381	Inverse variance weighted_cholecystitis_R9	5	0.0507109	0.0783675	0.5176	1.052
IHV7nz	cholecystitis_R9	X-11381	Inverse variance weighted (fixed effects)_cholecystitis_R9	5	0.0507109	0.0783675	0.5176	1.052
IHV7nz	cholelithiasis_R9	X-11381	MR Egger_cholelithiasis_R9	5	-0.0251971	0.0711268	0.7466	0.975
IHV7nz	cholelithiasis_R9	X-11381	Weighted median_cholelithiasis_R9	5	0.0550311	0.0398312	0.1671	1.057
IHV7nz	cholelithiasis_R9	X-11381	Inverse variance weighted_cholelithiasis_R9	5	0.0831528	0.0348381	0.01699	1.087
IHV7nz	cholelithiasis_R9	X-11381	Inverse variance weighted (fixed effects)_cholelithiasis_R9	5	0.0831528	0.0287369	0.003809	1.087
IHV7nz	cholecystitis_without_cholelithiasis_fastGWA	X-11381	MR Egger_cholecystitis_without_cholelithiasis_UKBB	5	0.130488	0.299246	0.6923	1.139
IHV7nz	cholecystitis_without_cholelithiasis_fastGWA	X-11381	Weighted median_cholecystitis_without_cholelithiasis_UKBB	5	0.175692	0.113941	0.1231	1.192
IHV7nz	cholecystitis_without_cholelithiasis_fastGWA	X-11381	Inverse variance weighted_cholecystitis_without_cholelithiasis_UKBB	5	0.124538	0.107271	0.2457	1.133
IHV7nz	cholecystitis_without_cholelithiasis_fastGWA	X-11381	Inverse variance weighted (fixed effects)_cholecystitis_without_cholelithiasis_UKBB	5	0.124538	0.0867979	0.1513	1.133
IHV7nz	cholelithiasis_with_acute_cholecystitis_fastGWA	X-11381	MR Egger_cholelithiasis_with_acute_cholecystitis_UKBB	5	-0.446421	0.272913	0.2004	0.64
IHV7nz	cholelithiasis_with_acute_cholecystitis_fastGWA	X-11381	Weighted median_cholelithiasis_with_acute_cholecystitis_UKBB	5	-0.0431951	0.14199	0.761	0.958
IHV7nz	cholelithiasis_with_acute_cholecystitis_fastGWA	X-11381	Inverse variance weighted_cholelithiasis_with_acute_cholecystitis_UKBB	5	0.0609538	0.131335	0.6426	1.063
IHV7nz	cholelithiasis_with_acute_cholecystitis_fastGWA	X-11381	Inverse variance weighted (fixed effects)_cholelithiasis_with_acute_cholecystitis_UKBB	5	0.0609538	0.112957	0.5895	1.063
IHV7nz	cholelithiasis_with_other_cholecystitis_fastGWA	X-11381	MR Egger_cholelithiasis_with_other_cholecystitis_UKBB	5	0.27834	0.145017	0.1507	1.321
IHV7nz	cholelithiasis_with_other_cholecystitis_fastGWA	X-11381	Weighted median_cholelithiasis_with_other_cholecystitis_UKBB	5	0.00118824	0.0769077	0.9877	1.001
IHV7nz	cholelithiasis_with_other_cholecystitis_fastGWA	X-11381	Inverse variance weighted_cholelithiasis_with_other_cholecystitis_UKBB	5	0.0381743	0.0691363	0.5808	1.039
IHV7nz	cholelithiasis_with_other_cholecystitis_fastGWA	X-11381	Inverse variance weighted (fixed effects)_cholelithiasis_with_other_cholecystitis_UKBB	5	0.0381743	0.060042	0.5249	1.039
E5tGe0	cholecystitis_R9	X-11372	Wald ratio_cholecystitis_R9	1	0.127972	0.17485	0.4642	1.137
E5tGe0	cholelithiasis_R9	X-11372	Wald ratio_cholelithiasis_R9	1	0.0837844	0.0640138	0.1906	1.087
E5tGe0	cholecystitis_without_cholelithiasis_fastGWA	X-11372	Inverse variance weighted_cholecystitis_without_cholelithiasis_UKBB	2	-0.0273703	0.404288	0.946	0.973
E5tGe0	cholecystitis_without_cholelithiasis_fastGWA	X-11372	Inverse variance weighted (fixed effects)_cholecystitis_without_cholelithiasis_UKBB	2	-0.0273703	0.20278	0.8926	0.973
E5tGe0	cholelithiasis_with_acute_cholecystitis_fastGWA	X-11372	Inverse variance weighted_cholelithiasis_with_acute_cholecystitis_UKBB	2	0.0746887	0.311489	0.8105	1.078
E5tGe0	cholelithiasis_with_acute_cholecystitis_fastGWA	X-11372	Inverse variance weighted (fixed effects)_cholelithiasis_with_acute_cholecystitis_UKBB	2	0.0746887	0.264288	0.7775	1.078
E5tGe0	cholelithiasis_with_other_cholecystitis_fastGWA	X-11372	Inverse variance weighted_cholelithiasis_with_other_cholecystitis_UKBB	2	0.216919	0.186801	0.2455	1.242
E5tGe0	cholelithiasis_with_other_cholecystitis_fastGWA	X-11372	Inverse variance weighted (fixed effects)_cholelithiasis_with_other_cholecystitis_UKBB	2	0.216919	0.140712	0.1232	1.242
VOShug	cholecystitis_R9	X-11315	MR Egger_cholecystitis_R9	4	-0.430009	0.255289	0.2341	0.651
VOShug	cholecystitis_R9	X-11315	Weighted median_cholecystitis_R9	4	-0.00122239	0.102108	0.9904	0.999
VOShug	cholecystitis_R9	X-11315	Inverse variance weighted_cholecystitis_R9	4	-0.0297681	0.084883	0.7258	0.971
VOShug	cholecystitis_R9	X-11315	Inverse variance weighted (fixed effects)_cholecystitis_R9	4	-0.0297681	0.0848367	0.7257	0.971
VOShug	cholelithiasis_R9	X-11315	MR Egger_cholelithiasis_R9	4	-0.191143	0.0937539	0.1783	0.826
VOShug	cholelithiasis_R9	X-11315	Weighted median_cholelithiasis_R9	4	0.0193872	0.0387468	0.6168	1.02
VOShug	cholelithiasis_R9	X-11315	Inverse variance weighted_cholelithiasis_R9	4	0.00941735	0.0433547	0.828	1.009
VOShug	cholelithiasis_R9	X-11315	Inverse variance weighted (fixed effects)_cholelithiasis_R9	4	0.00941735	0.031075	0.7618	1.009
VOShug	cholecystitis_without_cholelithiasis_fastGWA	X-11315	MR Egger_cholecystitis_without_cholelithiasis_UKBB	4	0.332096	0.284829	0.3639	1.394
VOShug	cholecystitis_without_cholelithiasis_fastGWA	X-11315	Weighted median_cholecystitis_without_cholelithiasis_UKBB	4	0.171962	0.115291	0.1358	1.188
VOShug	cholecystitis_without_cholelithiasis_fastGWA	X-11315	Inverse variance weighted_cholecystitis_without_cholelithiasis_UKBB	4	0.124605	0.108851	0.2523	1.133
VOShug	cholecystitis_without_cholelithiasis_fastGWA	X-11315	Inverse variance weighted (fixed effects)_cholecystitis_without_cholelithiasis_UKBB	4	0.124605	0.0911257	0.1715	1.133
VOShug	cholelithiasis_with_acute_cholecystitis_fastGWA	X-11315	MR Egger_cholelithiasis_with_acute_cholecystitis_UKBB	4	0.111918	0.505155	0.8452	1.118
VOShug	cholelithiasis_with_acute_cholecystitis_fastGWA	X-11315	Weighted median_cholelithiasis_with_acute_cholecystitis_UKBB	4	0.104172	0.149874	0.487	1.11
VOShug	cholelithiasis_with_acute_cholecystitis_fastGWA	X-11315	Inverse variance weighted_cholelithiasis_with_acute_cholecystitis_UKBB	4	0.107927	0.16793	0.5204	1.114
VOShug	cholelithiasis_with_acute_cholecystitis_fastGWA	X-11315	Inverse variance weighted (fixed effects)_cholelithiasis_with_acute_cholecystitis_UKBB	4	0.107927	0.118675	0.3631	1.114
VOShug	cholelithiasis_with_other_cholecystitis_fastGWA	X-11315	MR Egger_cholelithiasis_with_other_cholecystitis_UKBB	4	-0.0345743	0.155171	0.8444	0.966
VOShug	cholelithiasis_with_other_cholecystitis_fastGWA	X-11315	Weighted median_cholelithiasis_with_other_cholecystitis_UKBB	4	0.0940092	0.0770586	0.2225	1.099
VOShug	cholelithiasis_with_other_cholecystitis_fastGWA	X-11315	Inverse variance weighted_cholelithiasis_with_other_cholecystitis_UKBB	4	0.0841607	0.0631965	0.1829	1.088
VOShug	cholelithiasis_with_other_cholecystitis_fastGWA	X-11315	Inverse variance weighted (fixed effects)_cholelithiasis_with_other_cholecystitis_UKBB	4	0.0841607	0.0631965	0.1829	1.088
kOVGHO	cholecystitis_R9	X-11308	Wald ratio_cholecystitis_R9	1	-0.0161927	0.13151	0.902	0.984
kOVGHO	cholelithiasis_R9	X-11308	Wald ratio_cholelithiasis_R9	1	0.00256532	0.0479498	0.9573	1.003
kOVGHO	cholecystitis_without_cholelithiasis_fastGWA	X-11308	Wald ratio_cholecystitis_without_cholelithiasis_UKBB	1	-0.0932286	0.162715	0.5667	0.911
kOVGHO	cholelithiasis_with_acute_cholecystitis_fastGWA	X-11308	Wald ratio_cholelithiasis_with_acute_cholecystitis_UKBB	1	0.0868833	0.211944	0.6819	1.091
kOVGHO	cholelithiasis_with_other_cholecystitis_fastGWA	X-11308	Wald ratio_cholelithiasis_with_other_cholecystitis_UKBB	1	0.201963	0.112911	0.07367	1.224
O4WUfs	cholecystitis_R9	X-11299	Wald ratio_cholecystitis_R9	1	0.0198446	0.191455	0.9174	1.02
O4WUfs	cholelithiasis_R9	X-11299	Wald ratio_cholelithiasis_R9	1	0.072265	0.0701604	0.303	1.075
O4WUfs	cholecystitis_without_cholelithiasis_fastGWA	X-11299	Wald ratio_cholecystitis_without_cholelithiasis_UKBB	1	0.322094	0.269263	0.2316	1.38
O4WUfs	cholelithiasis_with_acute_cholecystitis_fastGWA	X-11299	Wald ratio_cholelithiasis_with_acute_cholecystitis_UKBB	1	-0.24162	0.351211	0.4915	0.785
O4WUfs	cholelithiasis_with_other_cholecystitis_fastGWA	X-11299	Wald ratio_cholelithiasis_with_other_cholecystitis_UKBB	1	0.333939	0.186983	0.07411	1.396
y2dX3m	cholecystitis_R9	X-07765	Wald ratio_cholecystitis_R9	1	0.115835	0.132405	0.3817	1.123
y2dX3m	cholelithiasis_R9	X-07765	Wald ratio_cholelithiasis_R9	1	-0.0426851	0.0484941	0.3787	0.958
y2dX3m	cholecystitis_without_cholelithiasis_fastGWA	X-07765	Wald ratio_cholecystitis_without_cholelithiasis_UKBB	1	-0.258415	0.159723	0.1057	0.772
y2dX3m	cholelithiasis_with_acute_cholecystitis_fastGWA	X-07765	Wald ratio_cholelithiasis_with_acute_cholecystitis_UKBB	1	0.185537	0.207868	0.3721	1.204
y2dX3m	cholelithiasis_with_other_cholecystitis_fastGWA	X-07765	Wald ratio_cholelithiasis_with_other_cholecystitis_UKBB	1	0.0301319	0.110554	0.7852	1.031
tQSxFx	cholecystitis_R9	vanillylmandelate (VMA)	Wald ratio_cholecystitis_R9	1	0.0485612	0.116578	0.677	1.05
tQSxFx	cholelithiasis_R9	vanillylmandelate (VMA)	Wald ratio_cholelithiasis_R9	1	-0.0435489	0.0426371	0.3071	0.957
tQSxFx	cholecystitis_without_cholelithiasis_fastGWA	vanillylmandelate (VMA)	Wald ratio_cholecystitis_without_cholelithiasis_UKBB	1	0.117542	0.146577	0.4226	1.125
tQSxFx	cholelithiasis_with_acute_cholecystitis_fastGWA	vanillylmandelate (VMA)	Wald ratio_cholelithiasis_with_acute_cholecystitis_UKBB	1	-0.17445	0.19076	0.3605	0.84
tQSxFx	cholelithiasis_with_other_cholecystitis_fastGWA	vanillylmandelate (VMA)	Wald ratio_cholelithiasis_with_other_cholecystitis_UKBB	1	0.0087775	0.101547	0.9311	1.009
9mC6ZE	cholecystitis_R9	vanillic acid glycine	Inverse variance weighted_cholecystitis_R9	2	0.0378729	0.143667	0.7921	1.039
9mC6ZE	cholecystitis_R9	vanillic acid glycine	Inverse variance weighted (fixed effects)_cholecystitis_R9	2	0.0378729	0.143667	0.7921	1.039
9mC6ZE	cholelithiasis_R9	vanillic acid glycine	Inverse variance weighted_cholelithiasis_R9	2	0.0677141	0.0691742	0.3276	1.07
9mC6ZE	cholelithiasis_R9	vanillic acid glycine	Inverse variance weighted (fixed effects)_cholelithiasis_R9	2	0.0677141	0.0526275	0.1982	1.07
9mC6ZE	cholecystitis_without_cholelithiasis_fastGWA	vanillic acid glycine	Inverse variance weighted_cholecystitis_without_cholelithiasis_UKBB	2	0.194636	0.190703	0.3074	1.215
9mC6ZE	cholecystitis_without_cholelithiasis_fastGWA	vanillic acid glycine	Inverse variance weighted (fixed effects)_cholecystitis_without_cholelithiasis_UKBB	2	0.194636	0.190703	0.3074	1.215
9mC6ZE	cholelithiasis_with_acute_cholecystitis_fastGWA	vanillic acid glycine	Inverse variance weighted_cholelithiasis_with_acute_cholecystitis_UKBB	2	-0.297338	0.415405	0.4741	0.743
9mC6ZE	cholelithiasis_with_acute_cholecystitis_fastGWA	vanillic acid glycine	Inverse variance weighted (fixed effects)_cholelithiasis_with_acute_cholecystitis_UKBB	2	-0.297338	0.248261	0.231	0.743
9mC6ZE	cholelithiasis_with_other_cholecystitis_fastGWA	vanillic acid glycine	Inverse variance weighted_cholelithiasis_with_other_cholecystitis_UKBB	2	-0.0698537	0.3233	0.8289	0.933
9mC6ZE	cholelithiasis_with_other_cholecystitis_fastGWA	vanillic acid glycine	Inverse variance weighted (fixed effects)_cholelithiasis_with_other_cholecystitis_UKBB	2	-0.0698537	0.132101	0.597	0.933
TwPiZA	cholecystitis_R9	vanillactate	Wald ratio_cholecystitis_R9	1	0.323404	0.226243	0.1529	1.382
TwPiZA	cholelithiasis_R9	vanillactate	Wald ratio_cholelithiasis_R9	1	0.0527691	0.0830369	0.5251	1.054
TwPiZA	cholecystitis_without_cholelithiasis_fastGWA	vanillactate	Wald ratio_cholecystitis_without_cholelithiasis_UKBB	1	-0.285673	0.275931	0.3005	0.752
TwPiZA	cholelithiasis_with_acute_cholecystitis_fastGWA	vanillactate	Wald ratio_cholelithiasis_with_acute_cholecystitis_UKBB	1	0.126374	0.358803	0.7247	1.135
TwPiZA	cholelithiasis_with_other_cholecystitis_fastGWA	vanillactate	Wald ratio_cholelithiasis_with_other_cholecystitis_UKBB	1	0.111466	0.190963	0.5594	1.118
EbImMA	cholecystitis_R9	uridine	Inverse variance weighted_cholecystitis_R9	2	0.204878	0.131997	0.1206	1.227
EbImMA	cholecystitis_R9	uridine	Inverse variance weighted (fixed effects)_cholecystitis_R9	2	0.204878	0.131997	0.1206	1.227
EbImMA	cholelithiasis_R9	uridine	Inverse variance weighted_cholelithiasis_R9	2	0.0432453	0.0483252	0.3709	1.044
EbImMA	cholelithiasis_R9	uridine	Inverse variance weighted (fixed effects)_cholelithiasis_R9	2	0.0432453	0.0483252	0.3709	1.044
EbImMA	cholecystitis_without_cholelithiasis_fastGWA	uridine	MR Egger_cholecystitis_without_cholelithiasis_UKBB	3	-0.17408	0.665223	0.8371	0.84
EbImMA	cholecystitis_without_cholelithiasis_fastGWA	uridine	Weighted median_cholecystitis_without_cholelithiasis_UKBB	3	-0.177247	0.142872	0.2148	0.838
EbImMA	cholecystitis_without_cholelithiasis_fastGWA	uridine	Inverse variance weighted_cholecystitis_without_cholelithiasis_UKBB	3	-0.176194	0.131909	0.1816	0.838
EbImMA	cholecystitis_without_cholelithiasis_fastGWA	uridine	Inverse variance weighted (fixed effects)_cholecystitis_without_cholelithiasis_UKBB	3	-0.176194	0.131909	0.1816	0.838
EbImMA	cholelithiasis_with_acute_cholecystitis_fastGWA	uridine	MR Egger_cholelithiasis_with_acute_cholecystitis_UKBB	3	-0.357624	0.866027	0.7507	0.699
EbImMA	cholelithiasis_with_acute_cholecystitis_fastGWA	uridine	Weighted median_cholelithiasis_with_acute_cholecystitis_UKBB	3	-0.0305163	0.198189	0.8776	0.97
EbImMA	cholelithiasis_with_acute_cholecystitis_fastGWA	uridine	Inverse variance weighted_cholelithiasis_with_acute_cholecystitis_UKBB	3	-0.0279337	0.171715	0.8708	0.972
EbImMA	cholelithiasis_with_acute_cholecystitis_fastGWA	uridine	Inverse variance weighted (fixed effects)_cholelithiasis_with_acute_cholecystitis_UKBB	3	-0.0279337	0.171715	0.8708	0.972
EbImMA	cholelithiasis_with_other_cholecystitis_fastGWA	uridine	MR Egger_cholelithiasis_with_other_cholecystitis_UKBB	3	-0.197477	0.460832	0.7423	0.821
EbImMA	cholelithiasis_with_other_cholecystitis_fastGWA	uridine	Weighted median_cholelithiasis_with_other_cholecystitis_UKBB	3	-0.0221774	0.103622	0.8305	0.978
EbImMA	cholelithiasis_with_other_cholecystitis_fastGWA	uridine	Inverse variance weighted_cholelithiasis_with_other_cholecystitis_UKBB	3	-0.0420135	0.0913835	0.6457	0.959
EbImMA	cholelithiasis_with_other_cholecystitis_fastGWA	uridine	Inverse variance weighted (fixed effects)_cholelithiasis_with_other_cholecystitis_UKBB	3	-0.0420135	0.0913835	0.6457	0.959
RGzyEa	cholecystitis_R9	urate	Inverse variance weighted_cholecystitis_R9	2	0.121898	0.0944204	0.1967	1.13
RGzyEa	cholecystitis_R9	urate	Inverse variance weighted (fixed effects)_cholecystitis_R9	2	0.121898	0.0909319	0.1801	1.13
RGzyEa	cholelithiasis_R9	urate	Inverse variance weighted_cholelithiasis_R9	2	0.0629179	0.0333588	0.05928	1.065
RGzyEa	cholelithiasis_R9	urate	Inverse variance weighted (fixed effects)_cholelithiasis_R9	2	0.0629179	0.0333588	0.05928	1.065
RGzyEa	cholecystitis_without_cholelithiasis_fastGWA	urate	Inverse variance weighted_cholecystitis_without_cholelithiasis_UKBB	2	0.0600169	0.112769	0.5946	1.062
RGzyEa	cholecystitis_without_cholelithiasis_fastGWA	urate	Inverse variance weighted (fixed effects)_cholecystitis_without_cholelithiasis_UKBB	2	0.0600169	0.110166	0.5859	1.062
RGzyEa	cholelithiasis_with_acute_cholecystitis_fastGWA	urate	Inverse variance weighted_cholelithiasis_with_acute_cholecystitis_UKBB	2	0.139246	0.143445	0.3317	1.149
RGzyEa	cholelithiasis_with_acute_cholecystitis_fastGWA	urate	Inverse variance weighted (fixed effects)_cholelithiasis_with_acute_cholecystitis_UKBB	2	0.139246	0.143445	0.3317	1.149
RGzyEa	cholelithiasis_with_other_cholecystitis_fastGWA	urate	Inverse variance weighted_cholelithiasis_with_other_cholecystitis_UKBB	2	-0.0187123	0.0809802	0.8173	0.981
RGzyEa	cholelithiasis_with_other_cholecystitis_fastGWA	urate	Inverse variance weighted (fixed effects)_cholelithiasis_with_other_cholecystitis_UKBB	2	-0.0187123	0.076338	0.8064	0.981
7B5wjQ	cholecystitis_R9	undecenoylcarnitine (C11:1)	MR Egger_cholecystitis_R9	4	0.412212	0.235965	0.2228	1.51
7B5wjQ	cholecystitis_R9	undecenoylcarnitine (C11:1)	Weighted median_cholecystitis_R9	4	0.11054	0.0941718	0.2405	1.117
7B5wjQ	cholecystitis_R9	undecenoylcarnitine (C11:1)	Inverse variance weighted_cholecystitis_R9	4	0.040145	0.089334	0.6532	1.041
7B5wjQ	cholecystitis_R9	undecenoylcarnitine (C11:1)	Inverse variance weighted (fixed effects)_cholecystitis_R9	4	0.040145	0.0812397	0.6212	1.041
7B5wjQ	cholelithiasis_R9	undecenoylcarnitine (C11:1)	MR Egger_cholelithiasis_R9	4	0.0600157	0.0959137	0.5954	1.062
7B5wjQ	cholelithiasis_R9	undecenoylcarnitine (C11:1)	Weighted median_cholelithiasis_R9	4	-0.0130016	0.0356747	0.7155	0.987
7B5wjQ	cholelithiasis_R9	undecenoylcarnitine (C11:1)	Inverse variance weighted_cholelithiasis_R9	4	-0.0365576	0.0338138	0.2796	0.964
7B5wjQ	cholelithiasis_R9	undecenoylcarnitine (C11:1)	Inverse variance weighted (fixed effects)_cholelithiasis_R9	4	-0.0365576	0.0298099	0.2201	0.964
7B5wjQ	cholecystitis_without_cholelithiasis_fastGWA	undecenoylcarnitine (C11:1)	MR Egger_cholecystitis_without_cholelithiasis_UKBB	5	-0.0125848	0.228504	0.9595	0.987
7B5wjQ	cholecystitis_without_cholelithiasis_fastGWA	undecenoylcarnitine (C11:1)	Weighted median_cholecystitis_without_cholelithiasis_UKBB	5	0.0263074	0.102825	0.7981	1.027
7B5wjQ	cholecystitis_without_cholelithiasis_fastGWA	undecenoylcarnitine (C11:1)	Inverse variance weighted_cholecystitis_without_cholelithiasis_UKBB	5	0.0591705	0.0854036	0.4884	1.061
7B5wjQ	cholecystitis_without_cholelithiasis_fastGWA	undecenoylcarnitine (C11:1)	Inverse variance weighted (fixed effects)_cholecystitis_without_cholelithiasis_UKBB	5	0.0591705	0.0854036	0.4884	1.061
7B5wjQ	cholelithiasis_with_acute_cholecystitis_fastGWA	undecenoylcarnitine (C11:1)	MR Egger_cholelithiasis_with_acute_cholecystitis_UKBB	5	-0.336494	0.297426	0.3402	0.714
7B5wjQ	cholelithiasis_with_acute_cholecystitis_fastGWA	undecenoylcarnitine (C11:1)	Weighted median_cholelithiasis_with_acute_cholecystitis_UKBB	5	-0.0194375	0.133922	0.8846	0.981
7B5wjQ	cholelithiasis_with_acute_cholecystitis_fastGWA	undecenoylcarnitine (C11:1)	Inverse variance weighted_cholelithiasis_with_acute_cholecystitis_UKBB	5	0.0278784	0.111181	0.802	1.028
7B5wjQ	cholelithiasis_with_acute_cholecystitis_fastGWA	undecenoylcarnitine (C11:1)	Inverse variance weighted (fixed effects)_cholelithiasis_with_acute_cholecystitis_UKBB	5	0.0278784	0.111181	0.802	1.028
7B5wjQ	cholelithiasis_with_other_cholecystitis_fastGWA	undecenoylcarnitine (C11:1)	MR Egger_cholelithiasis_with_other_cholecystitis_UKBB	5	-0.145739	0.166007	0.4446	0.864
7B5wjQ	cholelithiasis_with_other_cholecystitis_fastGWA	undecenoylcarnitine (C11:1)	Weighted median_cholelithiasis_with_other_cholecystitis_UKBB	5	0.0462343	0.0748533	0.5368	1.047
7B5wjQ	cholelithiasis_with_other_cholecystitis_fastGWA	undecenoylcarnitine (C11:1)	Inverse variance weighted_cholelithiasis_with_other_cholecystitis_UKBB	5	0.0058371	0.0618139	0.9248	1.006
7B5wjQ	cholelithiasis_with_other_cholecystitis_fastGWA	undecenoylcarnitine (C11:1)	Inverse variance weighted (fixed effects)_cholelithiasis_with_other_cholecystitis_UKBB	5	0.0058371	0.0591447	0.9214	1.006
WnDFTS	cholecystitis_R9	tyrosine	Wald ratio_cholecystitis_R9	1	-0.139829	0.179665	0.4364	0.87
WnDFTS	cholelithiasis_R9	tyrosine	Wald ratio_cholelithiasis_R9	1	0.000521083	0.0658617	0.9937	1.001
WnDFTS	cholecystitis_without_cholelithiasis_fastGWA	tyrosine	Inverse variance weighted_cholecystitis_without_cholelithiasis_UKBB	2	0.278498	0.160859	0.0834	1.321
WnDFTS	cholecystitis_without_cholelithiasis_fastGWA	tyrosine	Inverse variance weighted (fixed effects)_cholecystitis_without_cholelithiasis_UKBB	2	0.278498	0.160859	0.0834	1.321
WnDFTS	cholelithiasis_with_acute_cholecystitis_fastGWA	tyrosine	Inverse variance weighted_cholelithiasis_with_acute_cholecystitis_UKBB	2	0.174526	0.209499	0.4048	1.191
WnDFTS	cholelithiasis_with_acute_cholecystitis_fastGWA	tyrosine	Inverse variance weighted (fixed effects)_cholelithiasis_with_acute_cholecystitis_UKBB	2	0.174526	0.209499	0.4048	1.191
WnDFTS	cholelithiasis_with_other_cholecystitis_fastGWA	tyrosine	Inverse variance weighted_cholelithiasis_with_other_cholecystitis_UKBB	2	0.0996464	0.111391	0.371	1.105
WnDFTS	cholelithiasis_with_other_cholecystitis_fastGWA	tyrosine	Inverse variance weighted (fixed effects)_cholelithiasis_with_other_cholecystitis_UKBB	2	0.0996464	0.111391	0.371	1.105
VJCWQR	cholecystitis_R9	tryptophan betaine	Inverse variance weighted_cholecystitis_R9	2	-0.0346379	0.0731962	0.6361	0.966
VJCWQR	cholecystitis_R9	tryptophan betaine	Inverse variance weighted (fixed effects)_cholecystitis_R9	2	-0.0346379	0.0731962	0.6361	0.966
VJCWQR	cholelithiasis_R9	tryptophan betaine	Inverse variance weighted_cholelithiasis_R9	2	-0.0213672	0.0267712	0.4248	0.979
VJCWQR	cholelithiasis_R9	tryptophan betaine	Inverse variance weighted (fixed effects)_cholelithiasis_R9	2	-0.0213672	0.0267712	0.4248	0.979
VJCWQR	cholecystitis_without_cholelithiasis_fastGWA	tryptophan betaine	Inverse variance weighted_cholecystitis_without_cholelithiasis_UKBB	2	-0.129288	0.0938723	0.1684	0.879
VJCWQR	cholecystitis_without_cholelithiasis_fastGWA	tryptophan betaine	Inverse variance weighted (fixed effects)_cholecystitis_without_cholelithiasis_UKBB	2	-0.129288	0.0938723	0.1684	0.879
VJCWQR	cholelithiasis_with_acute_cholecystitis_fastGWA	tryptophan betaine	Inverse variance weighted_cholelithiasis_with_acute_cholecystitis_UKBB	2	-0.0364062	0.122118	0.7656	0.964
VJCWQR	cholelithiasis_with_acute_cholecystitis_fastGWA	tryptophan betaine	Inverse variance weighted (fixed effects)_cholelithiasis_with_acute_cholecystitis_UKBB	2	-0.0364062	0.122118	0.7656	0.964
VJCWQR	cholelithiasis_with_other_cholecystitis_fastGWA	tryptophan betaine	Inverse variance weighted_cholelithiasis_with_other_cholecystitis_UKBB	2	0.0813151	0.0922222	0.3779	1.085
VJCWQR	cholelithiasis_with_other_cholecystitis_fastGWA	tryptophan betaine	Inverse variance weighted (fixed effects)_cholelithiasis_with_other_cholecystitis_UKBB	2	0.0813151	0.0649981	0.2109	1.085
UOdq1q	cholecystitis_R9	tryptophan	Wald ratio_cholecystitis_R9	1	0.37084	0.254658	0.1453	1.449
UOdq1q	cholelithiasis_R9	tryptophan	Wald ratio_cholelithiasis_R9	1	0.23733	0.0934589	0.0111	1.268
UOdq1q	cholecystitis_without_cholelithiasis_fastGWA	tryptophan	Inverse variance weighted_cholecystitis_without_cholelithiasis_UKBB	2	0.0975245	0.226688	0.667	1.102
UOdq1q	cholecystitis_without_cholelithiasis_fastGWA	tryptophan	Inverse variance weighted (fixed effects)_cholecystitis_without_cholelithiasis_UKBB	2	0.0975245	0.207889	0.639	1.102
UOdq1q	cholelithiasis_with_acute_cholecystitis_fastGWA	tryptophan	Inverse variance weighted_cholelithiasis_with_acute_cholecystitis_UKBB	2	0.203784	0.275313	0.4592	1.226
UOdq1q	cholelithiasis_with_acute_cholecystitis_fastGWA	tryptophan	Inverse variance weighted (fixed effects)_cholelithiasis_with_acute_cholecystitis_UKBB	2	0.203784	0.270817	0.4518	1.226
UOdq1q	cholelithiasis_with_other_cholecystitis_fastGWA	tryptophan	Inverse variance weighted_cholelithiasis_with_other_cholecystitis_UKBB	2	-0.0499543	0.144155	0.7289	0.951
UOdq1q	cholelithiasis_with_other_cholecystitis_fastGWA	tryptophan	Inverse variance weighted (fixed effects)_cholelithiasis_with_other_cholecystitis_UKBB	2	-0.0499543	0.144155	0.7289	0.951
ZPj04N	cholecystitis_without_cholelithiasis_fastGWA	tridecenedioate (C13:1-DC)*	Wald ratio_cholecystitis_without_cholelithiasis_UKBB	1	-0.361183	0.229606	0.1157	0.697
ZPj04N	cholelithiasis_with_acute_cholecystitis_fastGWA	tridecenedioate (C13:1-DC)*	Wald ratio_cholelithiasis_with_acute_cholecystitis_UKBB	1	0.318623	0.299108	0.2868	1.375
ZPj04N	cholelithiasis_with_other_cholecystitis_fastGWA	tridecenedioate (C13:1-DC)*	Wald ratio_cholelithiasis_with_other_cholecystitis_UKBB	1	0.00724153	0.15912	0.9637	1.007
dnfgQ0	cholecystitis_R9	trans-urocanate	Wald ratio_cholecystitis_R9	1	0.10501	0.0768483	0.1718	1.111
dnfgQ0	cholelithiasis_R9	trans-urocanate	Wald ratio_cholelithiasis_R9	1	0.0327361	0.0281407	0.2447	1.033
dnfgQ0	cholecystitis_without_cholelithiasis_fastGWA	trans-urocanate	Wald ratio_cholecystitis_without_cholelithiasis_UKBB	1	0.193202	0.0938448	0.03952	1.213
dnfgQ0	cholelithiasis_with_acute_cholecystitis_fastGWA	trans-urocanate	Wald ratio_cholelithiasis_with_acute_cholecystitis_UKBB	1	0.078985	0.122297	0.5184	1.082
dnfgQ0	cholelithiasis_with_other_cholecystitis_fastGWA	trans-urocanate	Wald ratio_cholelithiasis_with_other_cholecystitis_UKBB	1	0.149878	0.0650644	0.02125	1.162
8QR3R0	cholecystitis_R9	trans-4-hydroxyproline	Wald ratio_cholecystitis_R9	1	-0.530498	0.373586	0.1556	0.588
8QR3R0	cholelithiasis_R9	trans-4-hydroxyproline	Wald ratio_cholelithiasis_R9	1	-0.241292	0.137478	0.07924	0.786
8QR3R0	cholecystitis_without_cholelithiasis_fastGWA	trans-4-hydroxyproline	Wald ratio_cholecystitis_without_cholelithiasis_UKBB	1	0.583557	0.286635	0.04176	1.792
8QR3R0	cholelithiasis_with_acute_cholecystitis_fastGWA	trans-4-hydroxyproline	Wald ratio_cholelithiasis_with_acute_cholecystitis_UKBB	1	0.275804	0.373988	0.4608	1.318
8QR3R0	cholelithiasis_with_other_cholecystitis_fastGWA	trans-4-hydroxyproline	Wald ratio_cholelithiasis_with_other_cholecystitis_UKBB	1	-0.000433861	0.199094	0.9983	1
wBCFhb	cholecystitis_R9	trans-2-hexenoylglycine	Inverse variance weighted_cholecystitis_R9	2	-0.0873666	0.0845944	0.3017	0.916
wBCFhb	cholecystitis_R9	trans-2-hexenoylglycine	Inverse variance weighted (fixed effects)_cholecystitis_R9	2	-0.0873666	0.0845944	0.3017	0.916
wBCFhb	cholelithiasis_R9	trans-2-hexenoylglycine	Inverse variance weighted_cholelithiasis_R9	2	-0.198861	0.030959	1.333e-10	0.82
wBCFhb	cholelithiasis_R9	trans-2-hexenoylglycine	Inverse variance weighted (fixed effects)_cholelithiasis_R9	2	-0.198861	0.030959	1.333e-10	0.82
wBCFhb	cholecystitis_without_cholelithiasis_fastGWA	trans-2-hexenoylglycine	Inverse variance weighted_cholecystitis_without_cholelithiasis_UKBB	2	-0.284924	0.115081	0.01329	0.752
wBCFhb	cholecystitis_without_cholelithiasis_fastGWA	trans-2-hexenoylglycine	Inverse variance weighted (fixed effects)_cholecystitis_without_cholelithiasis_UKBB	2	-0.284924	0.107023	0.007762	0.752
wBCFhb	cholelithiasis_with_acute_cholecystitis_fastGWA	trans-2-hexenoylglycine	Inverse variance weighted_cholelithiasis_with_acute_cholecystitis_UKBB	2	-0.176204	0.139235	0.2057	0.838
wBCFhb	cholelithiasis_with_acute_cholecystitis_fastGWA	trans-2-hexenoylglycine	Inverse variance weighted (fixed effects)_cholelithiasis_with_acute_cholecystitis_UKBB	2	-0.176204	0.139235	0.2057	0.838
wBCFhb	cholelithiasis_with_other_cholecystitis_fastGWA	trans-2-hexenoylglycine	Inverse variance weighted_cholelithiasis_with_other_cholecystitis_UKBB	2	-0.0383827	0.11652	0.7418	0.962
wBCFhb	cholelithiasis_with_other_cholecystitis_fastGWA	trans-2-hexenoylglycine	Inverse variance weighted (fixed effects)_cholelithiasis_with_other_cholecystitis_UKBB	2	-0.0383827	0.0740758	0.6044	0.962
k8Vj3t	cholecystitis_R9	tiglylcarnitine (C5:1-DC)	Wald ratio_cholecystitis_R9	1	0.145036	0.180842	0.4226	1.156
k8Vj3t	cholelithiasis_R9	tiglylcarnitine (C5:1-DC)	Wald ratio_cholelithiasis_R9	1	0.0330767	0.066352	0.6181	1.034
k8Vj3t	cholecystitis_without_cholelithiasis_fastGWA	tiglylcarnitine (C5:1-DC)	Wald ratio_cholecystitis_without_cholelithiasis_UKBB	1	0.111393	0.225328	0.6211	1.118
k8Vj3t	cholelithiasis_with_acute_cholecystitis_fastGWA	tiglylcarnitine (C5:1-DC)	Wald ratio_cholelithiasis_with_acute_cholecystitis_UKBB	1	0.156828	0.293324	0.5929	1.17
k8Vj3t	cholelithiasis_with_other_cholecystitis_fastGWA	tiglylcarnitine (C5:1-DC)	Wald ratio_cholelithiasis_with_other_cholecystitis_UKBB	1	-0.269176	0.156129	0.0847	0.764
rS4Ql9	cholecystitis_R9	thyroxine	Wald ratio_cholecystitis_R9	1	-1.05569	0.217009	1.146e-06	0.348
rS4Ql9	cholelithiasis_R9	thyroxine	Wald ratio_cholelithiasis_R9	1	-0.7337	0.0794143	2.491e-20	0.48
rS4Ql9	cholecystitis_without_cholelithiasis_fastGWA	thyroxine	Wald ratio_cholecystitis_without_cholelithiasis_UKBB	1	-0.633036	0.295534	0.03219	0.531
rS4Ql9	cholelithiasis_with_acute_cholecystitis_fastGWA	thyroxine	Wald ratio_cholelithiasis_with_acute_cholecystitis_UKBB	1	-0.708074	0.384883	0.06581	0.493
rS4Ql9	cholelithiasis_with_other_cholecystitis_fastGWA	thyroxine	Wald ratio_cholelithiasis_with_other_cholecystitis_UKBB	1	-0.556134	0.204875	0.006638	0.573
7ynn4l	cholecystitis_R9	thymol sulfate	Inverse variance weighted_cholecystitis_R9	2	-0.018246	0.148795	0.9024	0.982
7ynn4l	cholecystitis_R9	thymol sulfate	Inverse variance weighted (fixed effects)_cholecystitis_R9	2	-0.018246	0.148795	0.9024	0.982
7ynn4l	cholelithiasis_R9	thymol sulfate	Inverse variance weighted_cholelithiasis_R9	2	-0.0584378	0.0716538	0.4148	0.943
7ynn4l	cholelithiasis_R9	thymol sulfate	Inverse variance weighted (fixed effects)_cholelithiasis_R9	2	-0.0584378	0.0543683	0.2824	0.943
7ynn4l	cholecystitis_without_cholelithiasis_fastGWA	thymol sulfate	Inverse variance weighted_cholecystitis_without_cholelithiasis_UKBB	2	-0.164243	0.183878	0.3717	0.849
7ynn4l	cholecystitis_without_cholelithiasis_fastGWA	thymol sulfate	Inverse variance weighted (fixed effects)_cholecystitis_without_cholelithiasis_UKBB	2	-0.164243	0.183878	0.3717	0.849
7ynn4l	cholelithiasis_with_acute_cholecystitis_fastGWA	thymol sulfate	Inverse variance weighted_cholelithiasis_with_acute_cholecystitis_UKBB	2	-0.00752258	0.239471	0.9749	0.993
7ynn4l	cholelithiasis_with_acute_cholecystitis_fastGWA	thymol sulfate	Inverse variance weighted (fixed effects)_cholelithiasis_with_acute_cholecystitis_UKBB	2	-0.00752258	0.239471	0.9749	0.993
7ynn4l	cholelithiasis_with_other_cholecystitis_fastGWA	thymol sulfate	Inverse variance weighted_cholelithiasis_with_other_cholecystitis_UKBB	2	-0.0200289	0.265124	0.9398	0.98
7ynn4l	cholelithiasis_with_other_cholecystitis_fastGWA	thymol sulfate	Inverse variance weighted (fixed effects)_cholelithiasis_with_other_cholecystitis_UKBB	2	-0.0200289	0.127506	0.8752	0.98
gUw6kN	cholecystitis_R9	threonine	MR Egger_cholecystitis_R9	3	-2.25596	1.78757	0.4266	0.105
gUw6kN	cholecystitis_R9	threonine	Weighted median_cholecystitis_R9	3	0.239329	0.13917	0.08549	1.27
gUw6kN	cholecystitis_R9	threonine	Inverse variance weighted_cholecystitis_R9	3	0.172423	0.116099	0.1375	1.188
gUw6kN	cholecystitis_R9	threonine	Inverse variance weighted (fixed effects)_cholecystitis_R9	3	0.172423	0.116099	0.1375	1.188
gUw6kN	cholelithiasis_R9	threonine	MR Egger_cholelithiasis_R9	3	-2.19034	1.19658	0.3183	0.112
gUw6kN	cholelithiasis_R9	threonine	Weighted median_cholelithiasis_R9	3	0.366394	0.0763953	1.618e-06	1.443
gUw6kN	cholelithiasis_R9	threonine	Inverse variance weighted_cholelithiasis_R9	3	0.382534	0.130591	0.003398	1.466
gUw6kN	cholelithiasis_R9	threonine	Inverse variance weighted (fixed effects)_cholelithiasis_R9	3	0.382534	0.0425269	2.36e-19	1.466
gUw6kN	cholecystitis_without_cholelithiasis_fastGWA	threonine	MR Egger_cholecystitis_without_cholelithiasis_UKBB	3	-0.175925	2.20273	0.9493	0.839
gUw6kN	cholecystitis_without_cholelithiasis_fastGWA	threonine	Weighted median_cholecystitis_without_cholelithiasis_UKBB	3	0.547963	0.17107	0.001359	1.73
gUw6kN	cholecystitis_without_cholelithiasis_fastGWA	threonine	Inverse variance weighted_cholecystitis_without_cholelithiasis_UKBB	3	0.578931	0.144078	5.865e-05	1.784
gUw6kN	cholecystitis_without_cholelithiasis_fastGWA	threonine	Inverse variance weighted (fixed effects)_cholecystitis_without_cholelithiasis_UKBB	3	0.578931	0.144078	5.865e-05	1.784
gUw6kN	cholelithiasis_with_acute_cholecystitis_fastGWA	threonine	MR Egger_cholelithiasis_with_acute_cholecystitis_UKBB	3	-5.5698	5.6557	0.5049	0.004
gUw6kN	cholelithiasis_with_acute_cholecystitis_fastGWA	threonine	Weighted median_cholelithiasis_with_acute_cholecystitis_UKBB	3	0.450337	0.283002	0.1115	1.569
gUw6kN	cholelithiasis_with_acute_cholecystitis_fastGWA	threonine	Inverse variance weighted_cholelithiasis_with_acute_cholecystitis_UKBB	3	0.541454	0.385721	0.1604	1.719
gUw6kN	cholelithiasis_with_acute_cholecystitis_fastGWA	threonine	Inverse variance weighted (fixed effects)_cholelithiasis_with_acute_cholecystitis_UKBB	3	0.541454	0.187534	0.003887	1.719
gUw6kN	cholelithiasis_with_other_cholecystitis_fastGWA	threonine	MR Egger_cholelithiasis_with_other_cholecystitis_UKBB	3	-1.85799	3.25357	0.6697	0.156
gUw6kN	cholelithiasis_with_other_cholecystitis_fastGWA	threonine	Weighted median_cholelithiasis_with_other_cholecystitis_UKBB	3	0.245417	0.145998	0.09277	1.278
gUw6kN	cholelithiasis_with_other_cholecystitis_fastGWA	threonine	Inverse variance weighted_cholelithiasis_with_other_cholecystitis_UKBB	3	0.358742	0.182427	0.04924	1.432
gUw6kN	cholelithiasis_with_other_cholecystitis_fastGWA	threonine	Inverse variance weighted (fixed effects)_cholelithiasis_with_other_cholecystitis_UKBB	3	0.358742	0.0997739	0.0003237	1.432
venKtb	cholecystitis_R9	threonate	Wald ratio_cholecystitis_R9	1	0.145007	0.217777	0.5055	1.156
venKtb	cholelithiasis_R9	threonate	Wald ratio_cholelithiasis_R9	1	-0.0749568	0.0796859	0.3469	0.928
venKtb	cholecystitis_without_cholelithiasis_fastGWA	threonate	Wald ratio_cholecystitis_without_cholelithiasis_UKBB	1	-0.15441	0.257635	0.5489	0.857
venKtb	cholelithiasis_with_acute_cholecystitis_fastGWA	threonate	Wald ratio_cholelithiasis_with_acute_cholecystitis_UKBB	1	-0.455892	0.335329	0.174	0.634
venKtb	cholelithiasis_with_other_cholecystitis_fastGWA	threonate	Wald ratio_cholelithiasis_with_other_cholecystitis_UKBB	1	0.0301884	0.177919	0.8653	1.031
hKvfm6	cholecystitis_R9	thioproline	Wald ratio_cholecystitis_R9	1	-0.185642	0.232317	0.4242	0.831
hKvfm6	cholelithiasis_R9	thioproline	Wald ratio_cholelithiasis_R9	1	0.00533433	0.0852105	0.9501	1.005
hKvfm6	cholecystitis_without_cholelithiasis_fastGWA	thioproline	Wald ratio_cholecystitis_without_cholelithiasis_UKBB	1	0.145363	0.290845	0.6172	1.156
hKvfm6	cholelithiasis_with_acute_cholecystitis_fastGWA	thioproline	Wald ratio_cholelithiasis_with_acute_cholecystitis_UKBB	1	0.589185	0.378657	0.1197	1.803
hKvfm6	cholelithiasis_with_other_cholecystitis_fastGWA	thioproline	Wald ratio_cholelithiasis_with_other_cholecystitis_UKBB	1	0.0567282	0.201531	0.7783	1.058
8OeRL1	cholecystitis_R9	theobromine	Wald ratio_cholecystitis_R9	1	-0.341263	0.211864	0.1072	0.711
8OeRL1	cholelithiasis_R9	theobromine	Wald ratio_cholelithiasis_R9	1	-0.26596	0.0776898	0.0006185	0.766
8OeRL1	cholecystitis_without_cholelithiasis_fastGWA	theobromine	Wald ratio_cholecystitis_without_cholelithiasis_UKBB	1	0.25753	0.264009	0.3293	1.294
8OeRL1	cholelithiasis_with_acute_cholecystitis_fastGWA	theobromine	Wald ratio_cholelithiasis_with_acute_cholecystitis_UKBB	1	-0.243477	0.343656	0.4786	0.784
8OeRL1	cholelithiasis_with_other_cholecystitis_fastGWA	theobromine	Wald ratio_cholelithiasis_with_other_cholecystitis_UKBB	1	0.234921	0.182931	0.1991	1.265
vjJ3sc	cholecystitis_R9	tetrahydrocortisol glucuronide	MR Egger_cholecystitis_R9	4	0.331016	0.238283	0.2992	1.392
vjJ3sc	cholecystitis_R9	tetrahydrocortisol glucuronide	Weighted median_cholecystitis_R9	4	0.175146	0.124433	0.1593	1.191
vjJ3sc	cholecystitis_R9	tetrahydrocortisol glucuronide	Inverse variance weighted_cholecystitis_R9	4	0.179708	0.103431	0.0823	1.197
vjJ3sc	cholecystitis_R9	tetrahydrocortisol glucuronide	Inverse variance weighted (fixed effects)_cholecystitis_R9	4	0.179708	0.100705	0.07434	1.197
vjJ3sc	cholelithiasis_R9	tetrahydrocortisol glucuronide	MR Egger_cholelithiasis_R9	4	-0.0306871	0.0779147	0.7317	0.97
vjJ3sc	cholelithiasis_R9	tetrahydrocortisol glucuronide	Weighted median_cholelithiasis_R9	4	0.0504498	0.0448197	0.2603	1.052
vjJ3sc	cholelithiasis_R9	tetrahydrocortisol glucuronide	Inverse variance weighted_cholelithiasis_R9	4	0.0448286	0.0368747	0.2241	1.046
vjJ3sc	cholelithiasis_R9	tetrahydrocortisol glucuronide	Inverse variance weighted (fixed effects)_cholelithiasis_R9	4	0.0448286	0.0368747	0.2241	1.046
vjJ3sc	cholecystitis_without_cholelithiasis_fastGWA	tetrahydrocortisol glucuronide	MR Egger_cholecystitis_without_cholelithiasis_UKBB	4	0.286144	0.345032	0.4941	1.331
vjJ3sc	cholecystitis_without_cholelithiasis_fastGWA	tetrahydrocortisol glucuronide	Weighted median_cholecystitis_without_cholelithiasis_UKBB	4	-0.057602	0.169636	0.7342	0.944
vjJ3sc	cholecystitis_without_cholelithiasis_fastGWA	tetrahydrocortisol glucuronide	Inverse variance weighted_cholecystitis_without_cholelithiasis_UKBB	4	-0.113079	0.138257	0.4134	0.893
vjJ3sc	cholecystitis_without_cholelithiasis_fastGWA	tetrahydrocortisol glucuronide	Inverse variance weighted (fixed effects)_cholecystitis_without_cholelithiasis_UKBB	4	-0.113079	0.138257	0.4134	0.893
vjJ3sc	cholelithiasis_with_acute_cholecystitis_fastGWA	tetrahydrocortisol glucuronide	MR Egger_cholelithiasis_with_acute_cholecystitis_UKBB	4	-0.184334	0.448419	0.7209	0.832
vjJ3sc	cholelithiasis_with_acute_cholecystitis_fastGWA	tetrahydrocortisol glucuronide	Weighted median_cholelithiasis_with_acute_cholecystitis_UKBB	4	0.0299524	0.207714	0.8853	1.03
vjJ3sc	cholelithiasis_with_acute_cholecystitis_fastGWA	tetrahydrocortisol glucuronide	Inverse variance weighted_cholelithiasis_with_acute_cholecystitis_UKBB	4	0.0953091	0.179891	0.5962	1.1
vjJ3sc	cholelithiasis_with_acute_cholecystitis_fastGWA	tetrahydrocortisol glucuronide	Inverse variance weighted (fixed effects)_cholelithiasis_with_acute_cholecystitis_UKBB	4	0.0953091	0.179891	0.5962	1.1
vjJ3sc	cholelithiasis_with_other_cholecystitis_fastGWA	tetrahydrocortisol glucuronide	MR Egger_cholelithiasis_with_other_cholecystitis_UKBB	4	-0.0706732	0.238471	0.7949	0.932
vjJ3sc	cholelithiasis_with_other_cholecystitis_fastGWA	tetrahydrocortisol glucuronide	Weighted median_cholelithiasis_with_other_cholecystitis_UKBB	4	-0.0507099	0.11025	0.6455	0.951
vjJ3sc	cholelithiasis_with_other_cholecystitis_fastGWA	tetrahydrocortisol glucuronide	Inverse variance weighted_cholelithiasis_with_other_cholecystitis_UKBB	4	-0.0727634	0.0957356	0.4472	0.93
vjJ3sc	cholelithiasis_with_other_cholecystitis_fastGWA	tetrahydrocortisol glucuronide	Inverse variance weighted (fixed effects)_cholelithiasis_with_other_cholecystitis_UKBB	4	-0.0727634	0.0957356	0.4472	0.93
R2r14D	cholecystitis_R9	tetradecanedioate (C14-DC)	MR Egger_cholecystitis_R9	3	0.0715977	0.206679	0.7877	1.074
R2r14D	cholecystitis_R9	tetradecanedioate (C14-DC)	Weighted median_cholecystitis_R9	3	0.0132612	0.0577502	0.8184	1.013
R2r14D	cholecystitis_R9	tetradecanedioate (C14-DC)	Inverse variance weighted_cholecystitis_R9	3	0.00109636	0.0676092	0.9871	1.001
R2r14D	cholecystitis_R9	tetradecanedioate (C14-DC)	Inverse variance weighted (fixed effects)_cholecystitis_R9	3	0.00109636	0.0530636	0.9835	1.001
R2r14D	cholelithiasis_R9	tetradecanedioate (C14-DC)	MR Egger_cholelithiasis_R9	3	0.0436581	0.0449322	0.5092	1.045
R2r14D	cholelithiasis_R9	tetradecanedioate (C14-DC)	Weighted median_cholelithiasis_R9	3	0.0172165	0.0207886	0.4076	1.017
R2r14D	cholelithiasis_R9	tetradecanedioate (C14-DC)	Inverse variance weighted_cholelithiasis_R9	3	0.0158991	0.0194428	0.4135	1.016
R2r14D	cholelithiasis_R9	tetradecanedioate (C14-DC)	Inverse variance weighted (fixed effects)_cholelithiasis_R9	3	0.0158991	0.0194428	0.4135	1.016
R2r14D	cholecystitis_without_cholelithiasis_fastGWA	tetradecanedioate (C14-DC)	MR Egger_cholecystitis_without_cholelithiasis_UKBB	3	0.257763	0.166855	0.3657	1.294
R2r14D	cholecystitis_without_cholelithiasis_fastGWA	tetradecanedioate (C14-DC)	Weighted median_cholecystitis_without_cholelithiasis_UKBB	3	0.0490234	0.0770138	0.5244	1.05
R2r14D	cholecystitis_without_cholelithiasis_fastGWA	tetradecanedioate (C14-DC)	Inverse variance weighted_cholecystitis_without_cholelithiasis_UKBB	3	0.0381669	0.0739969	0.606	1.039
R2r14D	cholecystitis_without_cholelithiasis_fastGWA	tetradecanedioate (C14-DC)	Inverse variance weighted (fixed effects)_cholecystitis_without_cholelithiasis_UKBB	3	0.0381669	0.0713247	0.5926	1.039
R2r14D	cholelithiasis_with_acute_cholecystitis_fastGWA	tetradecanedioate (C14-DC)	MR Egger_cholelithiasis_with_acute_cholecystitis_UKBB	3	-0.212399	0.233232	0.5297	0.809
R2r14D	cholelithiasis_with_acute_cholecystitis_fastGWA	tetradecanedioate (C14-DC)	Weighted median_cholelithiasis_with_acute_cholecystitis_UKBB	3	-0.0821018	0.0971016	0.3978	0.921
R2r14D	cholelithiasis_with_acute_cholecystitis_fastGWA	tetradecanedioate (C14-DC)	Inverse variance weighted_cholelithiasis_with_acute_cholecystitis_UKBB	3	-0.0438537	0.0929725	0.6372	0.957
R2r14D	cholelithiasis_with_acute_cholecystitis_fastGWA	tetradecanedioate (C14-DC)	Inverse variance weighted (fixed effects)_cholelithiasis_with_acute_cholecystitis_UKBB	3	-0.0438537	0.0929725	0.6372	0.957
R2r14D	cholelithiasis_with_other_cholecystitis_fastGWA	tetradecanedioate (C14-DC)	MR Egger_cholelithiasis_with_other_cholecystitis_UKBB	3	0.0860653	0.115766	0.593	1.09
R2r14D	cholelithiasis_with_other_cholecystitis_fastGWA	tetradecanedioate (C14-DC)	Weighted median_cholelithiasis_with_other_cholecystitis_UKBB	3	0.108978	0.0545855	0.04588	1.115
R2r14D	cholelithiasis_with_other_cholecystitis_fastGWA	tetradecanedioate (C14-DC)	Inverse variance weighted_cholelithiasis_with_other_cholecystitis_UKBB	3	0.121221	0.0494814	0.01429	1.129
R2r14D	cholelithiasis_with_other_cholecystitis_fastGWA	tetradecanedioate (C14-DC)	Inverse variance weighted (fixed effects)_cholelithiasis_with_other_cholecystitis_UKBB	3	0.121221	0.0494814	0.01429	1.129
Hg93al	cholecystitis_R9	tetradecadienoate (14:2)*	Wald ratio_cholecystitis_R9	1	-0.0317082	0.18282	0.8623	0.969
Hg93al	cholelithiasis_R9	tetradecadienoate (14:2)*	Wald ratio_cholelithiasis_R9	1	-0.0494714	0.0669368	0.4599	0.952
Hg93al	cholecystitis_without_cholelithiasis_fastGWA	tetradecadienoate (14:2)*	Wald ratio_cholecystitis_without_cholelithiasis_UKBB	1	-0.316123	0.227047	0.1638	0.729
Hg93al	cholelithiasis_with_acute_cholecystitis_fastGWA	tetradecadienoate (14:2)*	Wald ratio_cholelithiasis_with_acute_cholecystitis_UKBB	1	0.226403	0.295718	0.4439	1.254
Hg93al	cholelithiasis_with_other_cholecystitis_fastGWA	tetradecadienoate (14:2)*	Wald ratio_cholelithiasis_with_other_cholecystitis_UKBB	1	-0.0151311	0.157403	0.9234	0.985
utHgY1	cholecystitis_R9	tetradecadienedioate (C14:2-DC)*	Inverse variance weighted_cholecystitis_R9	2	0.0750399	0.125216	0.549	1.078
utHgY1	cholecystitis_R9	tetradecadienedioate (C14:2-DC)*	Inverse variance weighted (fixed effects)_cholecystitis_R9	2	0.0750399	0.0672704	0.2646	1.078
utHgY1	cholelithiasis_R9	tetradecadienedioate (C14:2-DC)*	Inverse variance weighted_cholelithiasis_R9	2	0.107981	0.067906	0.1118	1.114
utHgY1	cholelithiasis_R9	tetradecadienedioate (C14:2-DC)*	Inverse variance weighted (fixed effects)_cholelithiasis_R9	2	0.107981	0.0246461	1.18e-05	1.114
utHgY1	cholecystitis_without_cholelithiasis_fastGWA	tetradecadienedioate (C14:2-DC)*	Wald ratio_cholecystitis_without_cholelithiasis_UKBB	1	0.371581	0.217135	0.08703	1.45
utHgY1	cholelithiasis_with_acute_cholecystitis_fastGWA	tetradecadienedioate (C14:2-DC)*	Wald ratio_cholelithiasis_with_acute_cholecystitis_UKBB	1	0.130098	0.283264	0.646	1.139
utHgY1	cholelithiasis_with_other_cholecystitis_fastGWA	tetradecadienedioate (C14:2-DC)*	Wald ratio_cholelithiasis_with_other_cholecystitis_UKBB	1	0.265939	0.150577	0.07737	1.305
LB3Yjf	cholecystitis_R9	taurolithocholate 3-sulfate	Inverse variance weighted_cholecystitis_R9	2	-0.0055327	0.114099	0.9613	0.994
LB3Yjf	cholecystitis_R9	taurolithocholate 3-sulfate	Inverse variance weighted (fixed effects)_cholecystitis_R9	2	-0.0055327	0.104905	0.9579	0.994
LB3Yjf	cholelithiasis_R9	taurolithocholate 3-sulfate	Inverse variance weighted_cholelithiasis_R9	2	0.1717	0.0754459	0.02286	1.187
LB3Yjf	cholelithiasis_R9	taurolithocholate 3-sulfate	Inverse variance weighted (fixed effects)_cholelithiasis_R9	2	0.1717	0.0377799	5.5e-06	1.187
LB3Yjf	cholecystitis_without_cholelithiasis_fastGWA	taurolithocholate 3-sulfate	Inverse variance weighted_cholecystitis_without_cholelithiasis_UKBB	2	0.370823	0.142121	0.009075	1.449
LB3Yjf	cholecystitis_without_cholelithiasis_fastGWA	taurolithocholate 3-sulfate	Inverse variance weighted (fixed effects)_cholecystitis_without_cholelithiasis_UKBB	2	0.370823	0.142121	0.009075	1.449
LB3Yjf	cholelithiasis_with_acute_cholecystitis_fastGWA	taurolithocholate 3-sulfate	Inverse variance weighted_cholelithiasis_with_acute_cholecystitis_UKBB	2	0.302133	0.336025	0.3686	1.353
LB3Yjf	cholelithiasis_with_acute_cholecystitis_fastGWA	taurolithocholate 3-sulfate	Inverse variance weighted (fixed effects)_cholelithiasis_with_acute_cholecystitis_UKBB	2	0.302133	0.184531	0.1016	1.353
LB3Yjf	cholelithiasis_with_other_cholecystitis_fastGWA	taurolithocholate 3-sulfate	Inverse variance weighted_cholelithiasis_with_other_cholecystitis_UKBB	2	0.264951	0.0983718	0.007074	1.303
LB3Yjf	cholelithiasis_with_other_cholecystitis_fastGWA	taurolithocholate 3-sulfate	Inverse variance weighted (fixed effects)_cholelithiasis_with_other_cholecystitis_UKBB	2	0.264951	0.0983718	0.007074	1.303
FDI7q0	cholecystitis_R9	taurodeoxycholic acid 3-sulfate	MR Egger_cholecystitis_R9	4	-0.198684	0.14378	0.3011	0.82
FDI7q0	cholecystitis_R9	taurodeoxycholic acid 3-sulfate	Weighted median_cholecystitis_R9	4	0.058164	0.057399	0.3109	1.06
FDI7q0	cholecystitis_R9	taurodeoxycholic acid 3-sulfate	Inverse variance weighted_cholecystitis_R9	4	0.0693031	0.0697192	0.3202	1.072
FDI7q0	cholecystitis_R9	taurodeoxycholic acid 3-sulfate	Inverse variance weighted (fixed effects)_cholecystitis_R9	4	0.0693031	0.0513368	0.177	1.072
FDI7q0	cholelithiasis_R9	taurodeoxycholic acid 3-sulfate	MR Egger_cholelithiasis_R9	4	-0.318338	0.328816	0.4351	0.727
FDI7q0	cholelithiasis_R9	taurodeoxycholic acid 3-sulfate	Weighted median_cholelithiasis_R9	4	0.0272804	0.0207721	0.1891	1.028
FDI7q0	cholelithiasis_R9	taurodeoxycholic acid 3-sulfate	Inverse variance weighted_cholelithiasis_R9	4	0.105409	0.132229	0.4253	1.111
FDI7q0	cholelithiasis_R9	taurodeoxycholic acid 3-sulfate	Inverse variance weighted (fixed effects)_cholelithiasis_R9	4	0.105409	0.0187685	1.951e-08	1.111
FDI7q0	cholecystitis_without_cholelithiasis_fastGWA	taurodeoxycholic acid 3-sulfate	MR Egger_cholecystitis_without_cholelithiasis_UKBB	4	0.143048	0.324997	0.7028	1.154
FDI7q0	cholecystitis_without_cholelithiasis_fastGWA	taurodeoxycholic acid 3-sulfate	Weighted median_cholecystitis_without_cholelithiasis_UKBB	4	0.116135	0.0877711	0.1858	1.123
FDI7q0	cholecystitis_without_cholelithiasis_fastGWA	taurodeoxycholic acid 3-sulfate	Inverse variance weighted_cholecystitis_without_cholelithiasis_UKBB	4	0.15329	0.0975504	0.1161	1.166
FDI7q0	cholecystitis_without_cholelithiasis_fastGWA	taurodeoxycholic acid 3-sulfate	Inverse variance weighted (fixed effects)_cholecystitis_without_cholelithiasis_UKBB	4	0.15329	0.0723031	0.034	1.166
FDI7q0	cholelithiasis_with_acute_cholecystitis_fastGWA	taurodeoxycholic acid 3-sulfate	MR Egger_cholelithiasis_with_acute_cholecystitis_UKBB	4	-0.250361	0.56848	0.7027	0.779
FDI7q0	cholelithiasis_with_acute_cholecystitis_fastGWA	taurodeoxycholic acid 3-sulfate	Weighted median_cholelithiasis_with_acute_cholecystitis_UKBB	4	-0.0599569	0.118833	0.6139	0.942
FDI7q0	cholelithiasis_with_acute_cholecystitis_fastGWA	taurodeoxycholic acid 3-sulfate	Inverse variance weighted_cholelithiasis_with_acute_cholecystitis_UKBB	4	0.093346	0.187755	0.6191	1.098
FDI7q0	cholelithiasis_with_acute_cholecystitis_fastGWA	taurodeoxycholic acid 3-sulfate	Inverse variance weighted (fixed effects)_cholelithiasis_with_acute_cholecystitis_UKBB	4	0.093346	0.0941339	0.3214	1.098
FDI7q0	cholelithiasis_with_other_cholecystitis_fastGWA	taurodeoxycholic acid 3-sulfate	MR Egger_cholelithiasis_with_other_cholecystitis_UKBB	4	-0.280458	0.313704	0.4657	0.755
FDI7q0	cholelithiasis_with_other_cholecystitis_fastGWA	taurodeoxycholic acid 3-sulfate	Weighted median_cholelithiasis_with_other_cholecystitis_UKBB	4	0.150881	0.0556463	0.006699	1.163
FDI7q0	cholelithiasis_with_other_cholecystitis_fastGWA	taurodeoxycholic acid 3-sulfate	Inverse variance weighted_cholelithiasis_with_other_cholecystitis_UKBB	4	0.231495	0.149637	0.1219	1.26
FDI7q0	cholelithiasis_with_other_cholecystitis_fastGWA	taurodeoxycholic acid 3-sulfate	Inverse variance weighted (fixed effects)_cholelithiasis_with_other_cholecystitis_UKBB	4	0.231495	0.0501506	3.912e-06	1.26
UAmIUy	cholecystitis_R9	taurocholenate sulfate*	MR Egger_cholecystitis_R9	5	0.0876541	0.13965	0.5747	1.092
UAmIUy	cholecystitis_R9	taurocholenate sulfate*	Weighted median_cholecystitis_R9	5	0.0196318	0.0582519	0.7361	1.02
UAmIUy	cholecystitis_R9	taurocholenate sulfate*	Inverse variance weighted_cholecystitis_R9	5	0.0242768	0.0537746	0.6517	1.025
UAmIUy	cholecystitis_R9	taurocholenate sulfate*	Inverse variance weighted (fixed effects)_cholecystitis_R9	5	0.0242768	0.0537746	0.6517	1.025
UAmIUy	cholelithiasis_R9	taurocholenate sulfate*	MR Egger_cholelithiasis_R9	5	-0.0275045	0.134146	0.8507	0.973
UAmIUy	cholelithiasis_R9	taurocholenate sulfate*	Weighted median_cholelithiasis_R9	5	0.0291428	0.0224064	0.1934	1.03
UAmIUy	cholelithiasis_R9	taurocholenate sulfate*	Inverse variance weighted_cholelithiasis_R9	5	0.060291	0.0483121	0.212	1.062
UAmIUy	cholelithiasis_R9	taurocholenate sulfate*	Inverse variance weighted (fixed effects)_cholelithiasis_R9	5	0.060291	0.0196434	0.002146	1.062
UAmIUy	cholecystitis_without_cholelithiasis_fastGWA	taurocholenate sulfate*	MR Egger_cholecystitis_without_cholelithiasis_UKBB	6	-0.12939	0.259735	0.6445	0.879
UAmIUy	cholecystitis_without_cholelithiasis_fastGWA	taurocholenate sulfate*	Weighted median_cholecystitis_without_cholelithiasis_UKBB	6	0.104362	0.090138	0.2469	1.11
UAmIUy	cholecystitis_without_cholelithiasis_fastGWA	taurocholenate sulfate*	Inverse variance weighted_cholecystitis_without_cholelithiasis_UKBB	6	0.166946	0.120304	0.1652	1.182
UAmIUy	cholecystitis_without_cholelithiasis_fastGWA	taurocholenate sulfate*	Inverse variance weighted (fixed effects)_cholecystitis_without_cholelithiasis_UKBB	6	0.166946	0.0710805	0.01884	1.182
UAmIUy	cholelithiasis_with_acute_cholecystitis_fastGWA	taurocholenate sulfate*	MR Egger_cholelithiasis_with_acute_cholecystitis_UKBB	6	-0.186823	0.267674	0.5237	0.83
UAmIUy	cholelithiasis_with_acute_cholecystitis_fastGWA	taurocholenate sulfate*	Weighted median_cholelithiasis_with_acute_cholecystitis_UKBB	6	-0.0831289	0.118219	0.4819	0.92
UAmIUy	cholelithiasis_with_acute_cholecystitis_fastGWA	taurocholenate sulfate*	Inverse variance weighted_cholelithiasis_with_acute_cholecystitis_UKBB	6	0.0843838	0.120141	0.4824	1.088
UAmIUy	cholelithiasis_with_acute_cholecystitis_fastGWA	taurocholenate sulfate*	Inverse variance weighted (fixed effects)_cholelithiasis_with_acute_cholecystitis_UKBB	6	0.0843838	0.0925617	0.362	1.088
UAmIUy	cholelithiasis_with_other_cholecystitis_fastGWA	taurocholenate sulfate*	MR Egger_cholelithiasis_with_other_cholecystitis_UKBB	6	-0.100336	0.163352	0.5723	0.905
UAmIUy	cholelithiasis_with_other_cholecystitis_fastGWA	taurocholenate sulfate*	Weighted median_cholelithiasis_with_other_cholecystitis_UKBB	6	0.167591	0.058551	0.004206	1.182
UAmIUy	cholelithiasis_with_other_cholecystitis_fastGWA	taurocholenate sulfate*	Inverse variance weighted_cholelithiasis_with_other_cholecystitis_UKBB	6	0.239174	0.0975544	0.01422	1.27
UAmIUy	cholelithiasis_with_other_cholecystitis_fastGWA	taurocholenate sulfate*	Inverse variance weighted (fixed effects)_cholelithiasis_with_other_cholecystitis_UKBB	6	0.239174	0.0492804	1.214e-06	1.27
HGvdR4	cholecystitis_R9	taurochenodeoxycholic acid 3-sulfate	MR Egger_cholecystitis_R9	4	-0.199522	0.352682	0.6286	0.819
HGvdR4	cholecystitis_R9	taurochenodeoxycholic acid 3-sulfate	Weighted median_cholecystitis_R9	4	0.211459	0.115643	0.06747	1.235
HGvdR4	cholecystitis_R9	taurochenodeoxycholic acid 3-sulfate	Inverse variance weighted_cholecystitis_R9	4	0.0925708	0.143894	0.52	1.097
HGvdR4	cholecystitis_R9	taurochenodeoxycholic acid 3-sulfate	Inverse variance weighted (fixed effects)_cholecystitis_R9	4	0.0925708	0.0836462	0.2684	1.097
HGvdR4	cholelithiasis_R9	taurochenodeoxycholic acid 3-sulfate	MR Egger_cholelithiasis_R9	4	0.525864	0.555604	0.4438	1.692
HGvdR4	cholelithiasis_R9	taurochenodeoxycholic acid 3-sulfate	Weighted median_cholelithiasis_R9	4	0.169943	0.0549771	0.001994	1.185
HGvdR4	cholelithiasis_R9	taurochenodeoxycholic acid 3-sulfate	Inverse variance weighted_cholelithiasis_R9	4	0.249804	0.207716	0.2291	1.284
HGvdR4	cholelithiasis_R9	taurochenodeoxycholic acid 3-sulfate	Inverse variance weighted (fixed effects)_cholelithiasis_R9	4	0.249804	0.0306353	3.517e-16	1.284
HGvdR4	cholecystitis_without_cholelithiasis_fastGWA	taurochenodeoxycholic acid 3-sulfate	MR Egger_cholecystitis_without_cholelithiasis_UKBB	5	-0.0680114	0.537328	0.9073	0.934
HGvdR4	cholecystitis_without_cholelithiasis_fastGWA	taurochenodeoxycholic acid 3-sulfate	Weighted median_cholecystitis_without_cholelithiasis_UKBB	5	0.36573	0.129387	0.004704	1.442
HGvdR4	cholecystitis_without_cholelithiasis_fastGWA	taurochenodeoxycholic acid 3-sulfate	Inverse variance weighted_cholecystitis_without_cholelithiasis_UKBB	5	0.256946	0.224968	0.2534	1.293
HGvdR4	cholecystitis_without_cholelithiasis_fastGWA	taurochenodeoxycholic acid 3-sulfate	Inverse variance weighted (fixed effects)_cholecystitis_without_cholelithiasis_UKBB	5	0.256946	0.0947893	0.006714	1.293
HGvdR4	cholelithiasis_with_acute_cholecystitis_fastGWA	taurochenodeoxycholic acid 3-sulfate	MR Egger_cholelithiasis_with_acute_cholecystitis_UKBB	5	0.708865	0.603624	0.325	2.032
HGvdR4	cholelithiasis_with_acute_cholecystitis_fastGWA	taurochenodeoxycholic acid 3-sulfate	Weighted median_cholelithiasis_with_acute_cholecystitis_UKBB	5	0.480342	0.166964	0.004016	1.617
HGvdR4	cholelithiasis_with_acute_cholecystitis_fastGWA	taurochenodeoxycholic acid 3-sulfate	Inverse variance weighted_cholelithiasis_with_acute_cholecystitis_UKBB	5	0.234005	0.264054	0.3755	1.264
HGvdR4	cholelithiasis_with_acute_cholecystitis_fastGWA	taurochenodeoxycholic acid 3-sulfate	Inverse variance weighted (fixed effects)_cholelithiasis_with_acute_cholecystitis_UKBB	5	0.234005	0.123247	0.05761	1.264
HGvdR4	cholelithiasis_with_other_cholecystitis_fastGWA	taurochenodeoxycholic acid 3-sulfate	MR Egger_cholelithiasis_with_other_cholecystitis_UKBB	5	0.16718	0.549416	0.7808	1.182
HGvdR4	cholelithiasis_with_other_cholecystitis_fastGWA	taurochenodeoxycholic acid 3-sulfate	Weighted median_cholelithiasis_with_other_cholecystitis_UKBB	5	0.329821	0.12662	0.009192	1.391
HGvdR4	cholelithiasis_with_other_cholecystitis_fastGWA	taurochenodeoxycholic acid 3-sulfate	Inverse variance weighted_cholelithiasis_with_other_cholecystitis_UKBB	5	0.420986	0.22403	0.06022	1.523
HGvdR4	cholelithiasis_with_other_cholecystitis_fastGWA	taurochenodeoxycholic acid 3-sulfate	Inverse variance weighted (fixed effects)_cholelithiasis_with_other_cholecystitis_UKBB	5	0.420986	0.0659378	1.719e-10	1.523
lLE0bZ	cholecystitis_R9	tauro-beta-muricholate	Wald ratio_cholecystitis_R9	1	-0.0408368	0.0420557	0.3315	0.96
lLE0bZ	cholelithiasis_R9	tauro-beta-muricholate	Wald ratio_cholelithiasis_R9	1	-0.0292856	0.0153899	0.05705	0.971
lLE0bZ	cholecystitis_without_cholelithiasis_fastGWA	tauro-beta-muricholate	Wald ratio_cholecystitis_without_cholelithiasis_UKBB	1	-0.219363	0.0760118	0.003903	0.803
lLE0bZ	cholelithiasis_with_acute_cholecystitis_fastGWA	tauro-beta-muricholate	Wald ratio_cholelithiasis_with_acute_cholecystitis_UKBB	1	-0.0758699	0.0985405	0.4413	0.927
lLE0bZ	cholelithiasis_with_other_cholecystitis_fastGWA	tauro-beta-muricholate	Wald ratio_cholelithiasis_with_other_cholecystitis_UKBB	1	-0.106034	0.0525925	0.04378	0.899
32NWyq	cholecystitis_R9	tartronate (hydroxymalonate)	Wald ratio_cholecystitis_R9	1	0.147782	0.221943	0.5055	1.159
32NWyq	cholelithiasis_R9	tartronate (hydroxymalonate)	Wald ratio_cholelithiasis_R9	1	-0.0763909	0.0812105	0.3469	0.926
32NWyq	cholecystitis_without_cholelithiasis_fastGWA	tartronate (hydroxymalonate)	Wald ratio_cholecystitis_without_cholelithiasis_UKBB	1	-0.157364	0.262564	0.5489	0.854
32NWyq	cholelithiasis_with_acute_cholecystitis_fastGWA	tartronate (hydroxymalonate)	Wald ratio_cholelithiasis_with_acute_cholecystitis_UKBB	1	-0.464615	0.341745	0.174	0.628
32NWyq	cholelithiasis_with_other_cholecystitis_fastGWA	tartronate (hydroxymalonate)	Wald ratio_cholelithiasis_with_other_cholecystitis_UKBB	1	0.030766	0.181323	0.8653	1.031
sbop6G	cholecystitis_R9	sulfate of piperine metabolite C18H21NO3 (3)*	Wald ratio_cholecystitis_R9	1	0.326569	0.232444	0.16	1.386
sbop6G	cholelithiasis_R9	sulfate of piperine metabolite C18H21NO3 (3)*	Wald ratio_cholelithiasis_R9	1	0.0760815	0.0849523	0.3705	1.079
sbop6G	cholecystitis_without_cholelithiasis_fastGWA	sulfate of piperine metabolite C18H21NO3 (3)*	Wald ratio_cholecystitis_without_cholelithiasis_UKBB	1	0.276472	0.240871	0.2511	1.318
sbop6G	cholelithiasis_with_acute_cholecystitis_fastGWA	sulfate of piperine metabolite C18H21NO3 (3)*	Wald ratio_cholelithiasis_with_acute_cholecystitis_UKBB	1	0.345267	0.313614	0.2709	1.412
sbop6G	cholelithiasis_with_other_cholecystitis_fastGWA	sulfate of piperine metabolite C18H21NO3 (3)*	Wald ratio_cholelithiasis_with_other_cholecystitis_UKBB	1	-0.185071	0.167315	0.2687	0.831
6xTfmf	cholecystitis_R9	sulfate of piperine metabolite C18H21NO3 (1)*	Wald ratio_cholecystitis_R9	1	0.338776	0.241132	0.16	1.403
6xTfmf	cholelithiasis_R9	sulfate of piperine metabolite C18H21NO3 (1)*	Wald ratio_cholelithiasis_R9	1	0.0789254	0.0881278	0.3705	1.082
6xTfmf	cholecystitis_without_cholelithiasis_fastGWA	sulfate of piperine metabolite C18H21NO3 (1)*	Wald ratio_cholecystitis_without_cholelithiasis_UKBB	1	0.286807	0.249875	0.2511	1.332
6xTfmf	cholelithiasis_with_acute_cholecystitis_fastGWA	sulfate of piperine metabolite C18H21NO3 (1)*	Wald ratio_cholelithiasis_with_acute_cholecystitis_UKBB	1	0.358173	0.325337	0.2709	1.431
6xTfmf	cholelithiasis_with_other_cholecystitis_fastGWA	sulfate of piperine metabolite C18H21NO3 (1)*	Wald ratio_cholelithiasis_with_other_cholecystitis_UKBB	1	-0.191989	0.173569	0.2687	0.825
BcwPa4	cholecystitis_R9	succinylcarnitine (C4-DC)	Inverse variance weighted_cholecystitis_R9	2	0.0757491	0.128391	0.5552	1.079
BcwPa4	cholecystitis_R9	succinylcarnitine (C4-DC)	Inverse variance weighted (fixed effects)_cholecystitis_R9	2	0.0757491	0.128391	0.5552	1.079
BcwPa4	cholelithiasis_R9	succinylcarnitine (C4-DC)	Inverse variance weighted_cholelithiasis_R9	2	-0.0791097	0.0469376	0.09191	0.924
BcwPa4	cholelithiasis_R9	succinylcarnitine (C4-DC)	Inverse variance weighted (fixed effects)_cholelithiasis_R9	2	-0.0791097	0.0469376	0.09191	0.924
BcwPa4	cholecystitis_without_cholelithiasis_fastGWA	succinylcarnitine (C4-DC)	MR Egger_cholecystitis_without_cholelithiasis_UKBB	3	-0.0407363	0.140989	0.8209	0.96
BcwPa4	cholecystitis_without_cholelithiasis_fastGWA	succinylcarnitine (C4-DC)	Weighted median_cholecystitis_without_cholelithiasis_UKBB	3	-0.0291857	0.064832	0.6526	0.971
BcwPa4	cholecystitis_without_cholelithiasis_fastGWA	succinylcarnitine (C4-DC)	Inverse variance weighted_cholecystitis_without_cholelithiasis_UKBB	3	-0.00600915	0.0617462	0.9225	0.994
BcwPa4	cholecystitis_without_cholelithiasis_fastGWA	succinylcarnitine (C4-DC)	Inverse variance weighted (fixed effects)_cholecystitis_without_cholelithiasis_UKBB	3	-0.00600915	0.0617462	0.9225	0.994
BcwPa4	cholelithiasis_with_acute_cholecystitis_fastGWA	succinylcarnitine (C4-DC)	MR Egger_cholelithiasis_with_acute_cholecystitis_UKBB	3	0.0716457	0.433538	0.8957	1.074
BcwPa4	cholelithiasis_with_acute_cholecystitis_fastGWA	succinylcarnitine (C4-DC)	Weighted median_cholelithiasis_with_acute_cholecystitis_UKBB	3	0.0308706	0.0842425	0.714	1.031
BcwPa4	cholelithiasis_with_acute_cholecystitis_fastGWA	succinylcarnitine (C4-DC)	Inverse variance weighted_cholelithiasis_with_acute_cholecystitis_UKBB	3	-0.00747119	0.13701	0.9565	0.993
BcwPa4	cholelithiasis_with_acute_cholecystitis_fastGWA	succinylcarnitine (C4-DC)	Inverse variance weighted (fixed effects)_cholelithiasis_with_acute_cholecystitis_UKBB	3	-0.00747119	0.080396	0.926	0.993
BcwPa4	cholelithiasis_with_other_cholecystitis_fastGWA	succinylcarnitine (C4-DC)	MR Egger_cholelithiasis_with_other_cholecystitis_UKBB	3	0.0244687	0.0976911	0.8438	1.025
BcwPa4	cholelithiasis_with_other_cholecystitis_fastGWA	succinylcarnitine (C4-DC)	Weighted median_cholelithiasis_with_other_cholecystitis_UKBB	3	0.00210849	0.0444892	0.9622	1.002
BcwPa4	cholelithiasis_with_other_cholecystitis_fastGWA	succinylcarnitine (C4-DC)	Inverse variance weighted_cholelithiasis_with_other_cholecystitis_UKBB	3	0.00373763	0.0427923	0.9304	1.004
BcwPa4	cholelithiasis_with_other_cholecystitis_fastGWA	succinylcarnitine (C4-DC)	Inverse variance weighted (fixed effects)_cholelithiasis_with_other_cholecystitis_UKBB	3	0.00373763	0.0427923	0.9304	1.004
LK58ts	cholecystitis_R9	succinoyltaurine	MR Egger_cholecystitis_R9	4	-0.133687	0.102804	0.3231	0.875
LK58ts	cholecystitis_R9	succinoyltaurine	Weighted median_cholecystitis_R9	4	0.0162034	0.0445794	0.7163	1.016
LK58ts	cholecystitis_R9	succinoyltaurine	Inverse variance weighted_cholecystitis_R9	4	0.0232391	0.0485897	0.6325	1.024
LK58ts	cholecystitis_R9	succinoyltaurine	Inverse variance weighted (fixed effects)_cholecystitis_R9	4	0.0232391	0.0416245	0.5766	1.024
LK58ts	cholelithiasis_R9	succinoyltaurine	MR Egger_cholelithiasis_R9	4	0.038563	0.0542776	0.5511	1.039
LK58ts	cholelithiasis_R9	succinoyltaurine	Weighted median_cholelithiasis_R9	4	0.0159446	0.01675	0.3411	1.016
LK58ts	cholelithiasis_R9	succinoyltaurine	Inverse variance weighted_cholelithiasis_R9	4	0.0137208	0.0190337	0.471	1.014
LK58ts	cholelithiasis_R9	succinoyltaurine	Inverse variance weighted (fixed effects)_cholelithiasis_R9	4	0.0137208	0.0152296	0.3676	1.014
LK58ts	cholecystitis_without_cholelithiasis_fastGWA	succinoyltaurine	MR Egger_cholecystitis_without_cholelithiasis_UKBB	4	-0.0458416	0.129682	0.7575	0.955
LK58ts	cholecystitis_without_cholelithiasis_fastGWA	succinoyltaurine	Weighted median_cholecystitis_without_cholelithiasis_UKBB	4	-0.0251089	0.0585594	0.6681	0.975
LK58ts	cholecystitis_without_cholelithiasis_fastGWA	succinoyltaurine	Inverse variance weighted_cholecystitis_without_cholelithiasis_UKBB	4	-0.00343234	0.0531611	0.9485	0.997
LK58ts	cholecystitis_without_cholelithiasis_fastGWA	succinoyltaurine	Inverse variance weighted (fixed effects)_cholecystitis_without_cholelithiasis_UKBB	4	-0.00343234	0.0531611	0.9485	0.997
LK58ts	cholelithiasis_with_acute_cholecystitis_fastGWA	succinoyltaurine	MR Egger_cholelithiasis_with_acute_cholecystitis_UKBB	4	0.0567752	0.17539	0.7769	1.058
LK58ts	cholelithiasis_with_acute_cholecystitis_fastGWA	succinoyltaurine	Weighted median_cholelithiasis_with_acute_cholecystitis_UKBB	4	0.0818079	0.0803513	0.3086	1.085
LK58ts	cholelithiasis_with_acute_cholecystitis_fastGWA	succinoyltaurine	Inverse variance weighted_cholelithiasis_with_acute_cholecystitis_UKBB	4	0.075344	0.0691875	0.2762	1.078
LK58ts	cholelithiasis_with_acute_cholecystitis_fastGWA	succinoyltaurine	Inverse variance weighted (fixed effects)_cholelithiasis_with_acute_cholecystitis_UKBB	4	0.075344	0.0691875	0.2762	1.078
LK58ts	cholelithiasis_with_other_cholecystitis_fastGWA	succinoyltaurine	MR Egger_cholelithiasis_with_other_cholecystitis_UKBB	4	-0.163599	0.146267	0.3797	0.849
LK58ts	cholelithiasis_with_other_cholecystitis_fastGWA	succinoyltaurine	Weighted median_cholelithiasis_with_other_cholecystitis_UKBB	4	-0.0591685	0.047344	0.2114	0.943
LK58ts	cholelithiasis_with_other_cholecystitis_fastGWA	succinoyltaurine	Inverse variance weighted_cholelithiasis_with_other_cholecystitis_UKBB	4	-0.0501574	0.0571483	0.3801	0.951
LK58ts	cholelithiasis_with_other_cholecystitis_fastGWA	succinoyltaurine	Inverse variance weighted (fixed effects)_cholelithiasis_with_other_cholecystitis_UKBB	4	-0.0501574	0.0368531	0.1735	0.951
UIfHJp	cholecystitis_R9	succinimide	Wald ratio_cholecystitis_R9	1	0.266801	0.168339	0.113	1.306
UIfHJp	cholelithiasis_R9	succinimide	Wald ratio_cholelithiasis_R9	1	0.0440895	0.0617113	0.4749	1.045
UIfHJp	cholecystitis_without_cholelithiasis_fastGWA	succinimide	Wald ratio_cholecystitis_without_cholelithiasis_UKBB	1	-0.108373	0.229711	0.6371	0.897
UIfHJp	cholelithiasis_with_acute_cholecystitis_fastGWA	succinimide	Wald ratio_cholelithiasis_with_acute_cholecystitis_UKBB	1	-0.0495866	0.299049	0.8683	0.952
UIfHJp	cholelithiasis_with_other_cholecystitis_fastGWA	succinimide	Wald ratio_cholelithiasis_with_other_cholecystitis_UKBB	1	0.163205	0.159069	0.3049	1.177
SljBkG	cholecystitis_R9	stearoylcarnitine (C18)	Inverse variance weighted_cholecystitis_R9	2	0.051785	0.121192	0.6692	1.053
SljBkG	cholecystitis_R9	stearoylcarnitine (C18)	Inverse variance weighted (fixed effects)_cholecystitis_R9	2	0.051785	0.121192	0.6692	1.053
SljBkG	cholelithiasis_R9	stearoylcarnitine (C18)	Inverse variance weighted_cholelithiasis_R9	2	0.016262	0.0443935	0.7141	1.016
SljBkG	cholelithiasis_R9	stearoylcarnitine (C18)	Inverse variance weighted (fixed effects)_cholelithiasis_R9	2	0.016262	0.0443935	0.7141	1.016
SljBkG	cholecystitis_without_cholelithiasis_fastGWA	stearoylcarnitine (C18)	Inverse variance weighted_cholecystitis_without_cholelithiasis_UKBB	2	-0.106234	0.137153	0.4386	0.899
SljBkG	cholecystitis_without_cholelithiasis_fastGWA	stearoylcarnitine (C18)	Inverse variance weighted (fixed effects)_cholecystitis_without_cholelithiasis_UKBB	2	-0.106234	0.137153	0.4386	0.899
SljBkG	cholelithiasis_with_acute_cholecystitis_fastGWA	stearoylcarnitine (C18)	Inverse variance weighted_cholelithiasis_with_acute_cholecystitis_UKBB	2	-0.316061	0.178691	0.07693	0.729
SljBkG	cholelithiasis_with_acute_cholecystitis_fastGWA	stearoylcarnitine (C18)	Inverse variance weighted (fixed effects)_cholelithiasis_with_acute_cholecystitis_UKBB	2	-0.316061	0.178691	0.07693	0.729
SljBkG	cholelithiasis_with_other_cholecystitis_fastGWA	stearoylcarnitine (C18)	Inverse variance weighted_cholelithiasis_with_other_cholecystitis_UKBB	2	0.0298304	0.0950793	0.7537	1.03
SljBkG	cholelithiasis_with_other_cholecystitis_fastGWA	stearoylcarnitine (C18)	Inverse variance weighted (fixed effects)_cholelithiasis_with_other_cholecystitis_UKBB	2	0.0298304	0.0950793	0.7537	1.03
5ZxAp9	cholecystitis_R9	stearoyl sphingomyelin (d18:1/18:0)	Inverse variance weighted_cholecystitis_R9	2	-0.0546675	0.103989	0.5991	0.947
5ZxAp9	cholecystitis_R9	stearoyl sphingomyelin (d18:1/18:0)	Inverse variance weighted (fixed effects)_cholecystitis_R9	2	-0.0546675	0.103989	0.5991	0.947
5ZxAp9	cholelithiasis_R9	stearoyl sphingomyelin (d18:1/18:0)	Inverse variance weighted_cholelithiasis_R9	2	-0.0953902	0.0397233	0.01633	0.909
5ZxAp9	cholelithiasis_R9	stearoyl sphingomyelin (d18:1/18:0)	Inverse variance weighted (fixed effects)_cholelithiasis_R9	2	-0.0953902	0.0379843	0.01203	0.909
5ZxAp9	cholecystitis_without_cholelithiasis_fastGWA	stearoyl sphingomyelin (d18:1/18:0)	Inverse variance weighted_cholecystitis_without_cholelithiasis_UKBB	2	-0.323962	0.139237	0.01998	0.723
5ZxAp9	cholecystitis_without_cholelithiasis_fastGWA	stearoyl sphingomyelin (d18:1/18:0)	Inverse variance weighted (fixed effects)_cholecystitis_without_cholelithiasis_UKBB	2	-0.323962	0.139237	0.01998	0.723
5ZxAp9	cholelithiasis_with_acute_cholecystitis_fastGWA	stearoyl sphingomyelin (d18:1/18:0)	Inverse variance weighted_cholelithiasis_with_acute_cholecystitis_UKBB	2	0.16746	0.181207	0.3554	1.182
5ZxAp9	cholelithiasis_with_acute_cholecystitis_fastGWA	stearoyl sphingomyelin (d18:1/18:0)	Inverse variance weighted (fixed effects)_cholelithiasis_with_acute_cholecystitis_UKBB	2	0.16746	0.181207	0.3554	1.182
5ZxAp9	cholelithiasis_with_other_cholecystitis_fastGWA	stearoyl sphingomyelin (d18:1/18:0)	Inverse variance weighted_cholelithiasis_with_other_cholecystitis_UKBB	2	-0.131137	0.0964029	0.1737	0.877
5ZxAp9	cholelithiasis_with_other_cholecystitis_fastGWA	stearoyl sphingomyelin (d18:1/18:0)	Inverse variance weighted (fixed effects)_cholelithiasis_with_other_cholecystitis_UKBB	2	-0.131137	0.0964029	0.1737	0.877
KAaKRy	cholecystitis_R9	stearidonate (18:4n3)	Wald ratio_cholecystitis_R9	1	-0.289263	0.182804	0.1136	0.749
KAaKRy	cholelithiasis_R9	stearidonate (18:4n3)	Wald ratio_cholelithiasis_R9	1	-0.578526	0.0666876	4.13e-18	0.561
KAaKRy	cholecystitis_without_cholelithiasis_fastGWA	stearidonate (18:4n3)	Wald ratio_cholecystitis_without_cholelithiasis_UKBB	1	-0.508636	0.238465	0.03293	0.601
KAaKRy	cholelithiasis_with_acute_cholecystitis_fastGWA	stearidonate (18:4n3)	Wald ratio_cholelithiasis_with_acute_cholecystitis_UKBB	1	-0.491749	0.31007	0.1128	0.612
KAaKRy	cholelithiasis_with_other_cholecystitis_fastGWA	stearidonate (18:4n3)	Wald ratio_cholelithiasis_with_other_cholecystitis_UKBB	1	-0.289535	0.165171	0.07961	0.749
i97W6k	cholecystitis_R9	sphingosine 1-phosphate	Wald ratio_cholecystitis_R9	1	0.277194	0.229947	0.228	1.319
i97W6k	cholelithiasis_R9	sphingosine 1-phosphate	Wald ratio_cholelithiasis_R9	1	0.108118	0.0841233	0.1987	1.114
i97W6k	cholecystitis_without_cholelithiasis_fastGWA	sphingosine 1-phosphate	Wald ratio_cholecystitis_without_cholelithiasis_UKBB	1	0.266818	0.289098	0.356	1.306
i97W6k	cholelithiasis_with_acute_cholecystitis_fastGWA	sphingosine 1-phosphate	Wald ratio_cholelithiasis_with_acute_cholecystitis_UKBB	1	0.272315	0.376175	0.4691	1.313
i97W6k	cholelithiasis_with_other_cholecystitis_fastGWA	sphingosine 1-phosphate	Wald ratio_cholelithiasis_with_other_cholecystitis_UKBB	1	-0.0731485	0.200313	0.715	0.929
DnlHbT	cholecystitis_R9	sphingosine	Wald ratio_cholecystitis_R9	1	-0.212278	0.176506	0.2291	0.809
DnlHbT	cholelithiasis_R9	sphingosine	Wald ratio_cholelithiasis_R9	1	0.147457	0.064628	0.02251	1.159
DnlHbT	cholecystitis_without_cholelithiasis_fastGWA	sphingosine	Wald ratio_cholecystitis_without_cholelithiasis_UKBB	1	0.343556	0.206741	0.09656	1.41
DnlHbT	cholelithiasis_with_acute_cholecystitis_fastGWA	sphingosine	Wald ratio_cholelithiasis_with_acute_cholecystitis_UKBB	1	0.389605	0.269068	0.1476	1.476
DnlHbT	cholelithiasis_with_other_cholecystitis_fastGWA	sphingosine	Wald ratio_cholelithiasis_with_other_cholecystitis_UKBB	1	-0.126413	0.143228	0.3775	0.881
rVbxSd	cholecystitis_R9	sphingomyelin (d18:2/23:1)*	Wald ratio_cholecystitis_R9	1	-0.2624	0.199763	0.189	0.769
rVbxSd	cholelithiasis_R9	sphingomyelin (d18:2/23:1)*	Wald ratio_cholelithiasis_R9	1	-0.14055	0.073289	0.05514	0.869
rVbxSd	cholecystitis_without_cholelithiasis_fastGWA	sphingomyelin (d18:2/23:1)*	Wald ratio_cholecystitis_without_cholelithiasis_UKBB	1	0.0809745	0.234738	0.7301	1.084
rVbxSd	cholelithiasis_with_acute_cholecystitis_fastGWA	sphingomyelin (d18:2/23:1)*	Wald ratio_cholelithiasis_with_acute_cholecystitis_UKBB	1	0.252124	0.305271	0.4089	1.287
rVbxSd	cholelithiasis_with_other_cholecystitis_fastGWA	sphingomyelin (d18:2/23:1)*	Wald ratio_cholelithiasis_with_other_cholecystitis_UKBB	1	-0.10321	0.162651	0.5257	0.902
4lvscB	cholecystitis_R9	sphingomyelin (d18:2/23:0, d18:1/23:1, d17:1/24:1)*	Inverse variance weighted_cholecystitis_R9	2	-0.191449	0.178639	0.2838	0.826
4lvscB	cholecystitis_R9	sphingomyelin (d18:2/23:0, d18:1/23:1, d17:1/24:1)*	Inverse variance weighted (fixed effects)_cholecystitis_R9	2	-0.191449	0.178639	0.2838	0.826
4lvscB	cholelithiasis_R9	sphingomyelin (d18:2/23:0, d18:1/23:1, d17:1/24:1)*	Inverse variance weighted_cholelithiasis_R9	2	-0.211191	0.0653185	0.001224	0.81
4lvscB	cholelithiasis_R9	sphingomyelin (d18:2/23:0, d18:1/23:1, d17:1/24:1)*	Inverse variance weighted (fixed effects)_cholelithiasis_R9	2	-0.211191	0.0653185	0.001224	0.81
4lvscB	cholecystitis_without_cholelithiasis_fastGWA	sphingomyelin (d18:2/23:0, d18:1/23:1, d17:1/24:1)*	Inverse variance weighted_cholecystitis_without_cholelithiasis_UKBB	2	-0.12065	0.246722	0.6248	0.886
4lvscB	cholecystitis_without_cholelithiasis_fastGWA	sphingomyelin (d18:2/23:0, d18:1/23:1, d17:1/24:1)*	Inverse variance weighted (fixed effects)_cholecystitis_without_cholelithiasis_UKBB	2	-0.12065	0.211072	0.5676	0.886
4lvscB	cholelithiasis_with_acute_cholecystitis_fastGWA	sphingomyelin (d18:2/23:0, d18:1/23:1, d17:1/24:1)*	Inverse variance weighted_cholelithiasis_with_acute_cholecystitis_UKBB	2	-0.058262	0.408598	0.8866	0.943
4lvscB	cholelithiasis_with_acute_cholecystitis_fastGWA	sphingomyelin (d18:2/23:0, d18:1/23:1, d17:1/24:1)*	Inverse variance weighted (fixed effects)_cholelithiasis_with_acute_cholecystitis_UKBB	2	-0.058262	0.274494	0.8319	0.943
4lvscB	cholelithiasis_with_other_cholecystitis_fastGWA	sphingomyelin (d18:2/23:0, d18:1/23:1, d17:1/24:1)*	Inverse variance weighted_cholelithiasis_with_other_cholecystitis_UKBB	2	-0.179357	0.146325	0.2203	0.836
4lvscB	cholelithiasis_with_other_cholecystitis_fastGWA	sphingomyelin (d18:2/23:0, d18:1/23:1, d17:1/24:1)*	Inverse variance weighted (fixed effects)_cholelithiasis_with_other_cholecystitis_UKBB	2	-0.179357	0.146325	0.2203	0.836
w3Xhj5	cholecystitis_R9	sphingomyelin (d18:2/21:0, d16:2/23:0)*	Inverse variance weighted_cholecystitis_R9	2	-0.255324	0.135215	0.05899	0.775
w3Xhj5	cholecystitis_R9	sphingomyelin (d18:2/21:0, d16:2/23:0)*	Inverse variance weighted (fixed effects)_cholecystitis_R9	2	-0.255324	0.135215	0.05899	0.775
w3Xhj5	cholelithiasis_R9	sphingomyelin (d18:2/21:0, d16:2/23:0)*	Inverse variance weighted_cholelithiasis_R9	2	-0.335339	0.296008	0.2573	0.715
w3Xhj5	cholelithiasis_R9	sphingomyelin (d18:2/21:0, d16:2/23:0)*	Inverse variance weighted (fixed effects)_cholelithiasis_R9	2	-0.335339	0.0494902	1.237e-11	0.715
w3Xhj5	cholecystitis_without_cholelithiasis_fastGWA	sphingomyelin (d18:2/21:0, d16:2/23:0)*	MR Egger_cholecystitis_without_cholelithiasis_UKBB	3	0.611845	0.43617	0.3943	1.844
w3Xhj5	cholecystitis_without_cholelithiasis_fastGWA	sphingomyelin (d18:2/21:0, d16:2/23:0)*	Weighted median_cholecystitis_without_cholelithiasis_UKBB	3	-0.168286	0.174362	0.3345	0.845
w3Xhj5	cholecystitis_without_cholelithiasis_fastGWA	sphingomyelin (d18:2/21:0, d16:2/23:0)*	Inverse variance weighted_cholecystitis_without_cholelithiasis_UKBB	3	-0.201962	0.230882	0.3817	0.817
w3Xhj5	cholecystitis_without_cholelithiasis_fastGWA	sphingomyelin (d18:2/21:0, d16:2/23:0)*	Inverse variance weighted (fixed effects)_cholecystitis_without_cholelithiasis_UKBB	3	-0.201962	0.147951	0.1722	0.817
w3Xhj5	cholelithiasis_with_acute_cholecystitis_fastGWA	sphingomyelin (d18:2/21:0, d16:2/23:0)*	MR Egger_cholelithiasis_with_acute_cholecystitis_UKBB	3	0.842498	0.567313	0.3773	2.322
w3Xhj5	cholelithiasis_with_acute_cholecystitis_fastGWA	sphingomyelin (d18:2/21:0, d16:2/23:0)*	Weighted median_cholelithiasis_with_acute_cholecystitis_UKBB	3	-0.122064	0.218964	0.5772	0.885
w3Xhj5	cholelithiasis_with_acute_cholecystitis_fastGWA	sphingomyelin (d18:2/21:0, d16:2/23:0)*	Inverse variance weighted_cholelithiasis_with_acute_cholecystitis_UKBB	3	-0.0917859	0.248254	0.7116	0.912
w3Xhj5	cholelithiasis_with_acute_cholecystitis_fastGWA	sphingomyelin (d18:2/21:0, d16:2/23:0)*	Inverse variance weighted (fixed effects)_cholelithiasis_with_acute_cholecystitis_UKBB	3	-0.0917859	0.192438	0.6334	0.912
w3Xhj5	cholelithiasis_with_other_cholecystitis_fastGWA	sphingomyelin (d18:2/21:0, d16:2/23:0)*	MR Egger_cholelithiasis_with_other_cholecystitis_UKBB	3	-0.0172236	0.508052	0.9784	0.983
w3Xhj5	cholelithiasis_with_other_cholecystitis_fastGWA	sphingomyelin (d18:2/21:0, d16:2/23:0)*	Weighted median_cholelithiasis_with_other_cholecystitis_UKBB	3	-0.0954938	0.121411	0.4316	0.909
w3Xhj5	cholelithiasis_with_other_cholecystitis_fastGWA	sphingomyelin (d18:2/21:0, d16:2/23:0)*	Inverse variance weighted_cholelithiasis_with_other_cholecystitis_UKBB	3	-0.143388	0.126037	0.2553	0.866
w3Xhj5	cholelithiasis_with_other_cholecystitis_fastGWA	sphingomyelin (d18:2/21:0, d16:2/23:0)*	Inverse variance weighted (fixed effects)_cholelithiasis_with_other_cholecystitis_UKBB	3	-0.143388	0.102518	0.1619	0.866
seZQeV	cholecystitis_R9	sphingomyelin (d18:2/14:0, d18:1/14:1)*	Wald ratio_cholecystitis_R9	1	-0.33049	0.228714	0.1485	0.719
seZQeV	cholelithiasis_R9	sphingomyelin (d18:2/14:0, d18:1/14:1)*	Wald ratio_cholelithiasis_R9	1	-0.725673	0.0833347	3.095e-18	0.484
seZQeV	cholecystitis_without_cholelithiasis_fastGWA	sphingomyelin (d18:2/14:0, d18:1/14:1)*	Wald ratio_cholecystitis_without_cholelithiasis_UKBB	1	-0.744574	0.304336	0.01442	0.475
seZQeV	cholelithiasis_with_acute_cholecystitis_fastGWA	sphingomyelin (d18:2/14:0, d18:1/14:1)*	Wald ratio_cholelithiasis_with_acute_cholecystitis_UKBB	1	-0.600327	0.395722	0.1293	0.549
seZQeV	cholelithiasis_with_other_cholecystitis_fastGWA	sphingomyelin (d18:2/14:0, d18:1/14:1)*	Wald ratio_cholelithiasis_with_other_cholecystitis_UKBB	1	-0.326326	0.210828	0.1217	0.722
5h3PQJ	cholecystitis_R9	sphingomyelin (d18:1/25:0, d19:0/24:1, d20:1/23:0, d19:1/24:0)*	Inverse variance weighted_cholecystitis_R9	2	0.0654565	0.0579815	0.2589	1.068
5h3PQJ	cholecystitis_R9	sphingomyelin (d18:1/25:0, d19:0/24:1, d20:1/23:0, d19:1/24:0)*	Inverse variance weighted (fixed effects)_cholecystitis_R9	2	0.0654565	0.0579815	0.2589	1.068
5h3PQJ	cholelithiasis_R9	sphingomyelin (d18:1/25:0, d19:0/24:1, d20:1/23:0, d19:1/24:0)*	Inverse variance weighted_cholelithiasis_R9	2	0.149077	0.0211146	1.66e-12	1.161
5h3PQJ	cholelithiasis_R9	sphingomyelin (d18:1/25:0, d19:0/24:1, d20:1/23:0, d19:1/24:0)*	Inverse variance weighted (fixed effects)_cholelithiasis_R9	2	0.149077	0.0211146	1.66e-12	1.161
5h3PQJ	cholecystitis_without_cholelithiasis_fastGWA	sphingomyelin (d18:1/25:0, d19:0/24:1, d20:1/23:0, d19:1/24:0)*	Inverse variance weighted_cholecystitis_without_cholelithiasis_UKBB	2	0.0433228	0.0983231	0.6595	1.044
5h3PQJ	cholecystitis_without_cholelithiasis_fastGWA	sphingomyelin (d18:1/25:0, d19:0/24:1, d20:1/23:0, d19:1/24:0)*	Inverse variance weighted (fixed effects)_cholecystitis_without_cholelithiasis_UKBB	2	0.0433228	0.0711895	0.5428	1.044
5h3PQJ	cholelithiasis_with_acute_cholecystitis_fastGWA	sphingomyelin (d18:1/25:0, d19:0/24:1, d20:1/23:0, d19:1/24:0)*	Inverse variance weighted_cholelithiasis_with_acute_cholecystitis_UKBB	2	-0.10148	0.0926496	0.2734	0.903
5h3PQJ	cholelithiasis_with_acute_cholecystitis_fastGWA	sphingomyelin (d18:1/25:0, d19:0/24:1, d20:1/23:0, d19:1/24:0)*	Inverse variance weighted (fixed effects)_cholelithiasis_with_acute_cholecystitis_UKBB	2	-0.10148	0.0926496	0.2734	0.903
5h3PQJ	cholelithiasis_with_other_cholecystitis_fastGWA	sphingomyelin (d18:1/25:0, d19:0/24:1, d20:1/23:0, d19:1/24:0)*	Inverse variance weighted_cholelithiasis_with_other_cholecystitis_UKBB	2	0.123644	0.049349	0.01223	1.132
5h3PQJ	cholelithiasis_with_other_cholecystitis_fastGWA	sphingomyelin (d18:1/25:0, d19:0/24:1, d20:1/23:0, d19:1/24:0)*	Inverse variance weighted (fixed effects)_cholelithiasis_with_other_cholecystitis_UKBB	2	0.123644	0.049349	0.01223	1.132
iV9DLB	cholecystitis_R9	sphingomyelin (d18:1/22:2, d18:2/22:1, d16:1/24:2)*	Inverse variance weighted_cholecystitis_R9	2	-0.0582553	0.174086	0.7379	0.943
iV9DLB	cholecystitis_R9	sphingomyelin (d18:1/22:2, d18:2/22:1, d16:1/24:2)*	Inverse variance weighted (fixed effects)_cholecystitis_R9	2	-0.0582553	0.114661	0.6114	0.943
iV9DLB	cholelithiasis_R9	sphingomyelin (d18:1/22:2, d18:2/22:1, d16:1/24:2)*	Inverse variance weighted_cholelithiasis_R9	2	0.104202	0.273188	0.7029	1.11
iV9DLB	cholelithiasis_R9	sphingomyelin (d18:1/22:2, d18:2/22:1, d16:1/24:2)*	Inverse variance weighted (fixed effects)_cholelithiasis_R9	2	0.104202	0.0419462	0.01298	1.11
iV9DLB	cholecystitis_without_cholelithiasis_fastGWA	sphingomyelin (d18:1/22:2, d18:2/22:1, d16:1/24:2)*	Inverse variance weighted_cholecystitis_without_cholelithiasis_UKBB	2	0.0631298	0.136804	0.6445	1.065
iV9DLB	cholecystitis_without_cholelithiasis_fastGWA	sphingomyelin (d18:1/22:2, d18:2/22:1, d16:1/24:2)*	Inverse variance weighted (fixed effects)_cholecystitis_without_cholelithiasis_UKBB	2	0.0631298	0.136804	0.6445	1.065
iV9DLB	cholelithiasis_with_acute_cholecystitis_fastGWA	sphingomyelin (d18:1/22:2, d18:2/22:1, d16:1/24:2)*	Inverse variance weighted_cholelithiasis_with_acute_cholecystitis_UKBB	2	-0.000177088	0.253902	0.9994	1
iV9DLB	cholelithiasis_with_acute_cholecystitis_fastGWA	sphingomyelin (d18:1/22:2, d18:2/22:1, d16:1/24:2)*	Inverse variance weighted (fixed effects)_cholelithiasis_with_acute_cholecystitis_UKBB	2	-0.000177088	0.17795	0.9992	1
iV9DLB	cholelithiasis_with_other_cholecystitis_fastGWA	sphingomyelin (d18:1/22:2, d18:2/22:1, d16:1/24:2)*	Inverse variance weighted_cholelithiasis_with_other_cholecystitis_UKBB	2	0.0840787	0.222036	0.7049	1.088
iV9DLB	cholelithiasis_with_other_cholecystitis_fastGWA	sphingomyelin (d18:1/22:2, d18:2/22:1, d16:1/24:2)*	Inverse variance weighted (fixed effects)_cholelithiasis_with_other_cholecystitis_UKBB	2	0.0840787	0.0948038	0.3751	1.088
b3qNlC	cholecystitis_R9	sphingomyelin (d18:1/22:1, d18:2/22:0, d16:1/24:1)*	Inverse variance weighted_cholecystitis_R9	2	-0.241486	0.123544	0.05062	0.785
b3qNlC	cholecystitis_R9	sphingomyelin (d18:1/22:1, d18:2/22:0, d16:1/24:1)*	Inverse variance weighted (fixed effects)_cholecystitis_R9	2	-0.241486	0.123544	0.05062	0.785
b3qNlC	cholelithiasis_R9	sphingomyelin (d18:1/22:1, d18:2/22:0, d16:1/24:1)*	Inverse variance weighted_cholelithiasis_R9	2	-0.305162	0.266905	0.2529	0.737
b3qNlC	cholelithiasis_R9	sphingomyelin (d18:1/22:1, d18:2/22:0, d16:1/24:1)*	Inverse variance weighted (fixed effects)_cholelithiasis_R9	2	-0.305162	0.0452327	1.515e-11	0.737
b3qNlC	cholecystitis_without_cholelithiasis_fastGWA	sphingomyelin (d18:1/22:1, d18:2/22:0, d16:1/24:1)*	Inverse variance weighted_cholecystitis_without_cholelithiasis_UKBB	2	-0.135958	0.29904	0.6494	0.873
b3qNlC	cholecystitis_without_cholelithiasis_fastGWA	sphingomyelin (d18:1/22:1, d18:2/22:0, d16:1/24:1)*	Inverse variance weighted (fixed effects)_cholecystitis_without_cholelithiasis_UKBB	2	-0.135958	0.150192	0.3653	0.873
b3qNlC	cholelithiasis_with_acute_cholecystitis_fastGWA	sphingomyelin (d18:1/22:1, d18:2/22:0, d16:1/24:1)*	Inverse variance weighted_cholelithiasis_with_acute_cholecystitis_UKBB	2	-0.0393561	0.351463	0.9108	0.961
b3qNlC	cholelithiasis_with_acute_cholecystitis_fastGWA	sphingomyelin (d18:1/22:1, d18:2/22:0, d16:1/24:1)*	Inverse variance weighted (fixed effects)_cholelithiasis_with_acute_cholecystitis_UKBB	2	-0.0393561	0.195314	0.8403	0.961
b3qNlC	cholelithiasis_with_other_cholecystitis_fastGWA	sphingomyelin (d18:1/22:1, d18:2/22:0, d16:1/24:1)*	Inverse variance weighted_cholelithiasis_with_other_cholecystitis_UKBB	2	-0.172003	0.140108	0.2196	0.842
b3qNlC	cholelithiasis_with_other_cholecystitis_fastGWA	sphingomyelin (d18:1/22:1, d18:2/22:0, d16:1/24:1)*	Inverse variance weighted (fixed effects)_cholelithiasis_with_other_cholecystitis_UKBB	2	-0.172003	0.104078	0.09841	0.842
2NMfVu	cholecystitis_R9	sphingomyelin (d18:1/21:0, d17:1/22:0, d16:1/23:0)*	Inverse variance weighted_cholecystitis_R9	2	-0.0352705	0.143278	0.8056	0.965
2NMfVu	cholecystitis_R9	sphingomyelin (d18:1/21:0, d17:1/22:0, d16:1/23:0)*	Inverse variance weighted (fixed effects)_cholecystitis_R9	2	-0.0352705	0.0845613	0.6766	0.965
2NMfVu	cholelithiasis_R9	sphingomyelin (d18:1/21:0, d17:1/22:0, d16:1/23:0)*	Inverse variance weighted_cholelithiasis_R9	2	0.0664963	0.197072	0.7358	1.069
2NMfVu	cholelithiasis_R9	sphingomyelin (d18:1/21:0, d17:1/22:0, d16:1/23:0)*	Inverse variance weighted (fixed effects)_cholelithiasis_R9	2	0.0664963	0.0309403	0.03162	1.069
2NMfVu	cholecystitis_without_cholelithiasis_fastGWA	sphingomyelin (d18:1/21:0, d17:1/22:0, d16:1/23:0)*	Inverse variance weighted_cholecystitis_without_cholelithiasis_UKBB	2	0.0504203	0.100722	0.6167	1.052
2NMfVu	cholecystitis_without_cholelithiasis_fastGWA	sphingomyelin (d18:1/21:0, d17:1/22:0, d16:1/23:0)*	Inverse variance weighted (fixed effects)_cholecystitis_without_cholelithiasis_UKBB	2	0.0504203	0.100722	0.6167	1.052
2NMfVu	cholelithiasis_with_acute_cholecystitis_fastGWA	sphingomyelin (d18:1/21:0, d17:1/22:0, d16:1/23:0)*	Inverse variance weighted_cholelithiasis_with_acute_cholecystitis_UKBB	2	0.0139383	0.173459	0.936	1.014
2NMfVu	cholelithiasis_with_acute_cholecystitis_fastGWA	sphingomyelin (d18:1/21:0, d17:1/22:0, d16:1/23:0)*	Inverse variance weighted (fixed effects)_cholelithiasis_with_acute_cholecystitis_UKBB	2	0.0139383	0.131012	0.9153	1.014
2NMfVu	cholelithiasis_with_other_cholecystitis_fastGWA	sphingomyelin (d18:1/21:0, d17:1/22:0, d16:1/23:0)*	Inverse variance weighted_cholelithiasis_with_other_cholecystitis_UKBB	2	0.0527001	0.158027	0.7388	1.054
2NMfVu	cholelithiasis_with_other_cholecystitis_fastGWA	sphingomyelin (d18:1/21:0, d17:1/22:0, d16:1/23:0)*	Inverse variance weighted (fixed effects)_cholelithiasis_with_other_cholecystitis_UKBB	2	0.0527001	0.0697974	0.4502	1.054
4o4IQm	cholecystitis_R9	sphingomyelin (d18:1/20:2, d18:2/20:1, d16:1/22:2)*	MR Egger_cholecystitis_R9	3	0.100193	0.875678	0.9275	1.105
4o4IQm	cholecystitis_R9	sphingomyelin (d18:1/20:2, d18:2/20:1, d16:1/22:2)*	Weighted median_cholecystitis_R9	3	0.15213	0.110342	0.168	1.164
4o4IQm	cholecystitis_R9	sphingomyelin (d18:1/20:2, d18:2/20:1, d16:1/22:2)*	Inverse variance weighted_cholecystitis_R9	3	0.0742969	0.127818	0.5611	1.077
4o4IQm	cholecystitis_R9	sphingomyelin (d18:1/20:2, d18:2/20:1, d16:1/22:2)*	Inverse variance weighted (fixed effects)_cholecystitis_R9	3	0.0742969	0.0912304	0.4154	1.077
4o4IQm	cholelithiasis_R9	sphingomyelin (d18:1/20:2, d18:2/20:1, d16:1/22:2)*	MR Egger_cholelithiasis_R9	3	0.883385	0.916791	0.5118	2.419
4o4IQm	cholelithiasis_R9	sphingomyelin (d18:1/20:2, d18:2/20:1, d16:1/22:2)*	Weighted median_cholelithiasis_R9	3	0.0539182	0.0475465	0.2568	1.055
4o4IQm	cholelithiasis_R9	sphingomyelin (d18:1/20:2, d18:2/20:1, d16:1/22:2)*	Inverse variance weighted_cholelithiasis_R9	3	0.176012	0.170274	0.3013	1.192
4o4IQm	cholelithiasis_R9	sphingomyelin (d18:1/20:2, d18:2/20:1, d16:1/22:2)*	Inverse variance weighted (fixed effects)_cholelithiasis_R9	3	0.176012	0.0333407	1.298e-07	1.192
4o4IQm	cholecystitis_without_cholelithiasis_fastGWA	sphingomyelin (d18:1/20:2, d18:2/20:1, d16:1/22:2)*	MR Egger_cholecystitis_without_cholelithiasis_UKBB	3	1.75866	0.582178	0.2035	5.805
4o4IQm	cholecystitis_without_cholelithiasis_fastGWA	sphingomyelin (d18:1/20:2, d18:2/20:1, d16:1/22:2)*	Weighted median_cholecystitis_without_cholelithiasis_UKBB	3	0.205037	0.138443	0.1386	1.228
4o4IQm	cholecystitis_without_cholelithiasis_fastGWA	sphingomyelin (d18:1/20:2, d18:2/20:1, d16:1/22:2)*	Inverse variance weighted_cholecystitis_without_cholelithiasis_UKBB	3	0.113141	0.241308	0.6392	1.12
4o4IQm	cholecystitis_without_cholelithiasis_fastGWA	sphingomyelin (d18:1/20:2, d18:2/20:1, d16:1/22:2)*	Inverse variance weighted (fixed effects)_cholecystitis_without_cholelithiasis_UKBB	3	0.113141	0.116286	0.3306	1.12
4o4IQm	cholelithiasis_with_acute_cholecystitis_fastGWA	sphingomyelin (d18:1/20:2, d18:2/20:1, d16:1/22:2)*	MR Egger_cholelithiasis_with_acute_cholecystitis_UKBB	3	0.491741	0.757572	0.6335	1.635
4o4IQm	cholelithiasis_with_acute_cholecystitis_fastGWA	sphingomyelin (d18:1/20:2, d18:2/20:1, d16:1/22:2)*	Weighted median_cholelithiasis_with_acute_cholecystitis_UKBB	3	0.283981	0.166926	0.0889	1.328
4o4IQm	cholelithiasis_with_acute_cholecystitis_fastGWA	sphingomyelin (d18:1/20:2, d18:2/20:1, d16:1/22:2)*	Inverse variance weighted_cholelithiasis_with_acute_cholecystitis_UKBB	3	0.2881	0.151237	0.05679	1.334
4o4IQm	cholelithiasis_with_acute_cholecystitis_fastGWA	sphingomyelin (d18:1/20:2, d18:2/20:1, d16:1/22:2)*	Inverse variance weighted (fixed effects)_cholelithiasis_with_acute_cholecystitis_UKBB	3	0.2881	0.151237	0.05679	1.334
4o4IQm	cholelithiasis_with_other_cholecystitis_fastGWA	sphingomyelin (d18:1/20:2, d18:2/20:1, d16:1/22:2)*	MR Egger_cholelithiasis_with_other_cholecystitis_UKBB	3	0.451107	0.567295	0.5723	1.57
4o4IQm	cholelithiasis_with_other_cholecystitis_fastGWA	sphingomyelin (d18:1/20:2, d18:2/20:1, d16:1/22:2)*	Weighted median_cholelithiasis_with_other_cholecystitis_UKBB	3	0.0317308	0.0900991	0.7247	1.032
4o4IQm	cholelithiasis_with_other_cholecystitis_fastGWA	sphingomyelin (d18:1/20:2, d18:2/20:1, d16:1/22:2)*	Inverse variance weighted_cholelithiasis_with_other_cholecystitis_UKBB	3	0.0693412	0.0972368	0.4758	1.072
4o4IQm	cholelithiasis_with_other_cholecystitis_fastGWA	sphingomyelin (d18:1/20:2, d18:2/20:1, d16:1/22:2)*	Inverse variance weighted (fixed effects)_cholelithiasis_with_other_cholecystitis_UKBB	3	0.0693412	0.0805492	0.3893	1.072
xfwfyP	cholecystitis_R9	sphingomyelin (d18:1/20:1, d18:2/20:0)*	MR Egger_cholecystitis_R9	4	0.0732694	0.228116	0.7785	1.076
xfwfyP	cholecystitis_R9	sphingomyelin (d18:1/20:1, d18:2/20:0)*	Weighted median_cholecystitis_R9	4	-0.0853563	0.0835262	0.3068	0.918
xfwfyP	cholecystitis_R9	sphingomyelin (d18:1/20:1, d18:2/20:0)*	Inverse variance weighted_cholecystitis_R9	4	-0.0882256	0.0679416	0.1941	0.916
xfwfyP	cholecystitis_R9	sphingomyelin (d18:1/20:1, d18:2/20:0)*	Inverse variance weighted (fixed effects)_cholecystitis_R9	4	-0.0882256	0.0679416	0.1941	0.916
xfwfyP	cholelithiasis_R9	sphingomyelin (d18:1/20:1, d18:2/20:0)*	MR Egger_cholelithiasis_R9	4	0.116902	0.340111	0.7638	1.124
xfwfyP	cholelithiasis_R9	sphingomyelin (d18:1/20:1, d18:2/20:0)*	Weighted median_cholelithiasis_R9	4	-0.105658	0.0313288	0.0007448	0.9
xfwfyP	cholelithiasis_R9	sphingomyelin (d18:1/20:1, d18:2/20:0)*	Inverse variance weighted_cholelithiasis_R9	4	-0.16507	0.0971284	0.08922	0.848
xfwfyP	cholelithiasis_R9	sphingomyelin (d18:1/20:1, d18:2/20:0)*	Inverse variance weighted (fixed effects)_cholelithiasis_R9	4	-0.16507	0.0248012	2.819e-11	0.848
xfwfyP	cholecystitis_without_cholelithiasis_fastGWA	sphingomyelin (d18:1/20:1, d18:2/20:0)*	MR Egger_cholecystitis_without_cholelithiasis_UKBB	4	-0.0917125	0.333936	0.8094	0.912
xfwfyP	cholecystitis_without_cholelithiasis_fastGWA	sphingomyelin (d18:1/20:1, d18:2/20:0)*	Weighted median_cholecystitis_without_cholelithiasis_UKBB	4	-0.269696	0.107972	0.0125	0.764
xfwfyP	cholecystitis_without_cholelithiasis_fastGWA	sphingomyelin (d18:1/20:1, d18:2/20:0)*	Inverse variance weighted_cholecystitis_without_cholelithiasis_UKBB	4	-0.289301	0.0933883	0.001949	0.749
xfwfyP	cholecystitis_without_cholelithiasis_fastGWA	sphingomyelin (d18:1/20:1, d18:2/20:0)*	Inverse variance weighted (fixed effects)_cholecystitis_without_cholelithiasis_UKBB	4	-0.289301	0.0933883	0.001949	0.749
xfwfyP	cholelithiasis_with_acute_cholecystitis_fastGWA	sphingomyelin (d18:1/20:1, d18:2/20:0)*	MR Egger_cholelithiasis_with_acute_cholecystitis_UKBB	4	0.644623	0.441593	0.2818	1.905
xfwfyP	cholelithiasis_with_acute_cholecystitis_fastGWA	sphingomyelin (d18:1/20:1, d18:2/20:0)*	Weighted median_cholelithiasis_with_acute_cholecystitis_UKBB	4	0.134659	0.144106	0.3501	1.144
xfwfyP	cholelithiasis_with_acute_cholecystitis_fastGWA	sphingomyelin (d18:1/20:1, d18:2/20:0)*	Inverse variance weighted_cholelithiasis_with_acute_cholecystitis_UKBB	4	0.0675704	0.139903	0.6291	1.07
xfwfyP	cholelithiasis_with_acute_cholecystitis_fastGWA	sphingomyelin (d18:1/20:1, d18:2/20:0)*	Inverse variance weighted (fixed effects)_cholelithiasis_with_acute_cholecystitis_UKBB	4	0.0675704	0.121539	0.5782	1.07
xfwfyP	cholelithiasis_with_other_cholecystitis_fastGWA	sphingomyelin (d18:1/20:1, d18:2/20:0)*	MR Egger_cholelithiasis_with_other_cholecystitis_UKBB	4	0.0190113	0.231458	0.942	1.019
xfwfyP	cholelithiasis_with_other_cholecystitis_fastGWA	sphingomyelin (d18:1/20:1, d18:2/20:0)*	Weighted median_cholelithiasis_with_other_cholecystitis_UKBB	4	-0.109937	0.0799349	0.169	0.896
xfwfyP	cholelithiasis_with_other_cholecystitis_fastGWA	sphingomyelin (d18:1/20:1, d18:2/20:0)*	Inverse variance weighted_cholelithiasis_with_other_cholecystitis_UKBB	4	-0.144551	0.0646982	0.02547	0.865
xfwfyP	cholelithiasis_with_other_cholecystitis_fastGWA	sphingomyelin (d18:1/20:1, d18:2/20:0)*	Inverse variance weighted (fixed effects)_cholelithiasis_with_other_cholecystitis_UKBB	4	-0.144551	0.0646982	0.02547	0.865
NQFIoU	cholecystitis_R9	sphingomyelin (d18:1/20:0, d16:1/22:0)*	MR Egger_cholecystitis_R9	4	-0.142174	0.215712	0.5776	0.867
NQFIoU	cholecystitis_R9	sphingomyelin (d18:1/20:0, d16:1/22:0)*	Weighted median_cholecystitis_R9	4	-0.135287	0.0814245	0.09661	0.873
NQFIoU	cholecystitis_R9	sphingomyelin (d18:1/20:0, d16:1/22:0)*	Inverse variance weighted_cholecystitis_R9	4	-0.124176	0.0732254	0.08992	0.883
NQFIoU	cholecystitis_R9	sphingomyelin (d18:1/20:0, d16:1/22:0)*	Inverse variance weighted (fixed effects)_cholecystitis_R9	4	-0.124176	0.0732254	0.08992	0.883
NQFIoU	cholelithiasis_R9	sphingomyelin (d18:1/20:0, d16:1/22:0)*	MR Egger_cholelithiasis_R9	4	-0.0468033	0.0806252	0.6203	0.954
NQFIoU	cholelithiasis_R9	sphingomyelin (d18:1/20:0, d16:1/22:0)*	Weighted median_cholelithiasis_R9	4	-0.103985	0.032641	0.001444	0.901
NQFIoU	cholelithiasis_R9	sphingomyelin (d18:1/20:0, d16:1/22:0)*	Inverse variance weighted_cholelithiasis_R9	4	-0.11446	0.0267869	1.929e-05	0.892
NQFIoU	cholelithiasis_R9	sphingomyelin (d18:1/20:0, d16:1/22:0)*	Inverse variance weighted (fixed effects)_cholelithiasis_R9	4	-0.11446	0.0267869	1.929e-05	0.892
NQFIoU	cholecystitis_without_cholelithiasis_fastGWA	sphingomyelin (d18:1/20:0, d16:1/22:0)*	MR Egger_cholecystitis_without_cholelithiasis_UKBB	5	0.374666	0.270447	0.26	1.455
NQFIoU	cholecystitis_without_cholelithiasis_fastGWA	sphingomyelin (d18:1/20:0, d16:1/22:0)*	Weighted median_cholecystitis_without_cholelithiasis_UKBB	5	-0.132123	0.120011	0.2709	0.876
NQFIoU	cholecystitis_without_cholelithiasis_fastGWA	sphingomyelin (d18:1/20:0, d16:1/22:0)*	Inverse variance weighted_cholecystitis_without_cholelithiasis_UKBB	5	-0.179081	0.119642	0.1344	0.836
NQFIoU	cholecystitis_without_cholelithiasis_fastGWA	sphingomyelin (d18:1/20:0, d16:1/22:0)*	Inverse variance weighted (fixed effects)_cholecystitis_without_cholelithiasis_UKBB	5	-0.179081	0.0872146	0.04004	0.836
NQFIoU	cholelithiasis_with_acute_cholecystitis_fastGWA	sphingomyelin (d18:1/20:0, d16:1/22:0)*	MR Egger_cholelithiasis_with_acute_cholecystitis_UKBB	5	0.0887932	0.480275	0.8651	1.093
NQFIoU	cholelithiasis_with_acute_cholecystitis_fastGWA	sphingomyelin (d18:1/20:0, d16:1/22:0)*	Weighted median_cholelithiasis_with_acute_cholecystitis_UKBB	5	0.147213	0.133294	0.2694	1.159
NQFIoU	cholelithiasis_with_acute_cholecystitis_fastGWA	sphingomyelin (d18:1/20:0, d16:1/22:0)*	Inverse variance weighted_cholelithiasis_with_acute_cholecystitis_UKBB	5	0.117415	0.134203	0.3816	1.125
NQFIoU	cholelithiasis_with_acute_cholecystitis_fastGWA	sphingomyelin (d18:1/20:0, d16:1/22:0)*	Inverse variance weighted (fixed effects)_cholelithiasis_with_acute_cholecystitis_UKBB	5	0.117415	0.113447	0.3007	1.125
NQFIoU	cholelithiasis_with_other_cholecystitis_fastGWA	sphingomyelin (d18:1/20:0, d16:1/22:0)*	MR Egger_cholelithiasis_with_other_cholecystitis_UKBB	5	0.121455	0.187401	0.5631	1.129
NQFIoU	cholelithiasis_with_other_cholecystitis_fastGWA	sphingomyelin (d18:1/20:0, d16:1/22:0)*	Weighted median_cholelithiasis_with_other_cholecystitis_UKBB	5	-0.102014	0.0765834	0.1828	0.903
NQFIoU	cholelithiasis_with_other_cholecystitis_fastGWA	sphingomyelin (d18:1/20:0, d16:1/22:0)*	Inverse variance weighted_cholelithiasis_with_other_cholecystitis_UKBB	5	-0.161337	0.0612759	0.008464	0.851
NQFIoU	cholelithiasis_with_other_cholecystitis_fastGWA	sphingomyelin (d18:1/20:0, d16:1/22:0)*	Inverse variance weighted (fixed effects)_cholelithiasis_with_other_cholecystitis_UKBB	5	-0.161337	0.060405	0.007564	0.851
OyPzKW	cholecystitis_R9	sphingomyelin (d18:1/19:0, d19:1/18:0)*	MR Egger_cholecystitis_R9	3	-0.442609	0.757349	0.6633	0.642
OyPzKW	cholecystitis_R9	sphingomyelin (d18:1/19:0, d19:1/18:0)*	Weighted median_cholecystitis_R9	3	-0.0160179	0.0967761	0.8685	0.984
OyPzKW	cholecystitis_R9	sphingomyelin (d18:1/19:0, d19:1/18:0)*	Inverse variance weighted_cholecystitis_R9	3	-0.0161659	0.0971993	0.8679	0.984
OyPzKW	cholecystitis_R9	sphingomyelin (d18:1/19:0, d19:1/18:0)*	Inverse variance weighted (fixed effects)_cholecystitis_R9	3	-0.0161659	0.0744745	0.8282	0.984
OyPzKW	cholelithiasis_R9	sphingomyelin (d18:1/19:0, d19:1/18:0)*	MR Egger_cholelithiasis_R9	3	0.0524262	1.22641	0.9728	1.054
OyPzKW	cholelithiasis_R9	sphingomyelin (d18:1/19:0, d19:1/18:0)*	Weighted median_cholelithiasis_R9	3	-0.0307294	0.0482543	0.5242	0.97
OyPzKW	cholelithiasis_R9	sphingomyelin (d18:1/19:0, d19:1/18:0)*	Inverse variance weighted_cholelithiasis_R9	3	0.0447871	0.136392	0.7426	1.046
OyPzKW	cholelithiasis_R9	sphingomyelin (d18:1/19:0, d19:1/18:0)*	Inverse variance weighted (fixed effects)_cholelithiasis_R9	3	0.0447871	0.0271944	0.09957	1.046
OyPzKW	cholecystitis_without_cholelithiasis_fastGWA	sphingomyelin (d18:1/19:0, d19:1/18:0)*	MR Egger_cholecystitis_without_cholelithiasis_UKBB	3	0.939693	0.773381	0.4384	2.559
OyPzKW	cholecystitis_without_cholelithiasis_fastGWA	sphingomyelin (d18:1/19:0, d19:1/18:0)*	Weighted median_cholecystitis_without_cholelithiasis_UKBB	3	0.0498841	0.108692	0.6463	1.051
OyPzKW	cholecystitis_without_cholelithiasis_fastGWA	sphingomyelin (d18:1/19:0, d19:1/18:0)*	Inverse variance weighted_cholecystitis_without_cholelithiasis_UKBB	3	-0.0442356	0.138438	0.7493	0.957
OyPzKW	cholecystitis_without_cholelithiasis_fastGWA	sphingomyelin (d18:1/19:0, d19:1/18:0)*	Inverse variance weighted (fixed effects)_cholecystitis_without_cholelithiasis_UKBB	3	-0.0442356	0.0925523	0.6327	0.957
OyPzKW	cholelithiasis_with_acute_cholecystitis_fastGWA	sphingomyelin (d18:1/19:0, d19:1/18:0)*	MR Egger_cholelithiasis_with_acute_cholecystitis_UKBB	3	0.250987	1.10892	0.8583	1.285
OyPzKW	cholelithiasis_with_acute_cholecystitis_fastGWA	sphingomyelin (d18:1/19:0, d19:1/18:0)*	Weighted median_cholelithiasis_with_acute_cholecystitis_UKBB	3	0.136342	0.143997	0.3437	1.146
OyPzKW	cholelithiasis_with_acute_cholecystitis_fastGWA	sphingomyelin (d18:1/19:0, d19:1/18:0)*	Inverse variance weighted_cholelithiasis_with_acute_cholecystitis_UKBB	3	0.0123334	0.124611	0.9212	1.012
OyPzKW	cholelithiasis_with_acute_cholecystitis_fastGWA	sphingomyelin (d18:1/19:0, d19:1/18:0)*	Inverse variance weighted (fixed effects)_cholelithiasis_with_acute_cholecystitis_UKBB	3	0.0123334	0.12041	0.9184	1.012
OyPzKW	cholelithiasis_with_other_cholecystitis_fastGWA	sphingomyelin (d18:1/19:0, d19:1/18:0)*	MR Egger_cholelithiasis_with_other_cholecystitis_UKBB	3	0.0377113	1.08937	0.978	1.038
OyPzKW	cholelithiasis_with_other_cholecystitis_fastGWA	sphingomyelin (d18:1/19:0, d19:1/18:0)*	Weighted median_cholelithiasis_with_other_cholecystitis_UKBB	3	0.0104134	0.0842002	0.9016	1.01
OyPzKW	cholelithiasis_with_other_cholecystitis_fastGWA	sphingomyelin (d18:1/19:0, d19:1/18:0)*	Inverse variance weighted_cholelithiasis_with_other_cholecystitis_UKBB	3	0.0342169	0.119643	0.7749	1.035
OyPzKW	cholelithiasis_with_other_cholecystitis_fastGWA	sphingomyelin (d18:1/19:0, d19:1/18:0)*	Inverse variance weighted (fixed effects)_cholelithiasis_with_other_cholecystitis_UKBB	3	0.0342169	0.0641232	0.5936	1.035
KAklQo	cholecystitis_R9	sphingomyelin (d18:1/18:1, d18:2/18:0)	Inverse variance weighted_cholecystitis_R9	2	-0.0961718	0.101458	0.3432	0.908
KAklQo	cholecystitis_R9	sphingomyelin (d18:1/18:1, d18:2/18:0)	Inverse variance weighted (fixed effects)_cholecystitis_R9	2	-0.0961718	0.098285	0.3278	0.908
KAklQo	cholelithiasis_R9	sphingomyelin (d18:1/18:1, d18:2/18:0)	Inverse variance weighted_cholelithiasis_R9	2	-0.257598	0.208007	0.2156	0.773
KAklQo	cholelithiasis_R9	sphingomyelin (d18:1/18:1, d18:2/18:0)	Inverse variance weighted (fixed effects)_cholelithiasis_R9	2	-0.257598	0.035853	6.729e-13	0.773
KAklQo	cholecystitis_without_cholelithiasis_fastGWA	sphingomyelin (d18:1/18:1, d18:2/18:0)	Inverse variance weighted_cholecystitis_without_cholelithiasis_UKBB	2	-0.412034	0.134625	0.002209	0.662
KAklQo	cholecystitis_without_cholelithiasis_fastGWA	sphingomyelin (d18:1/18:1, d18:2/18:0)	Inverse variance weighted (fixed effects)_cholecystitis_without_cholelithiasis_UKBB	2	-0.412034	0.134625	0.002209	0.662
KAklQo	cholelithiasis_with_acute_cholecystitis_fastGWA	sphingomyelin (d18:1/18:1, d18:2/18:0)	Inverse variance weighted_cholelithiasis_with_acute_cholecystitis_UKBB	2	-0.0610584	0.265901	0.8184	0.941
KAklQo	cholelithiasis_with_acute_cholecystitis_fastGWA	sphingomyelin (d18:1/18:1, d18:2/18:0)	Inverse variance weighted (fixed effects)_cholelithiasis_with_acute_cholecystitis_UKBB	2	-0.0610584	0.175154	0.7274	0.941
KAklQo	cholelithiasis_with_other_cholecystitis_fastGWA	sphingomyelin (d18:1/18:1, d18:2/18:0)	Inverse variance weighted_cholelithiasis_with_other_cholecystitis_UKBB	2	-0.205489	0.0971405	0.0344	0.814
KAklQo	cholelithiasis_with_other_cholecystitis_fastGWA	sphingomyelin (d18:1/18:1, d18:2/18:0)	Inverse variance weighted (fixed effects)_cholelithiasis_with_other_cholecystitis_UKBB	2	-0.205489	0.0932172	0.0275	0.814
Owkjn4	cholecystitis_R9	sphingomyelin (d18:1/14:0, d16:1/16:0)*	Inverse variance weighted_cholecystitis_R9	2	-0.0633027	0.0928567	0.4954	0.939
Owkjn4	cholecystitis_R9	sphingomyelin (d18:1/14:0, d16:1/16:0)*	Inverse variance weighted (fixed effects)_cholecystitis_R9	2	-0.0633027	0.0704429	0.3688	0.939
Owkjn4	cholelithiasis_R9	sphingomyelin (d18:1/14:0, d16:1/16:0)*	Inverse variance weighted_cholelithiasis_R9	2	0.0168896	0.179653	0.9251	1.017
Owkjn4	cholelithiasis_R9	sphingomyelin (d18:1/14:0, d16:1/16:0)*	Inverse variance weighted (fixed effects)_cholelithiasis_R9	2	0.0168896	0.0258168	0.513	1.017
Owkjn4	cholecystitis_without_cholelithiasis_fastGWA	sphingomyelin (d18:1/14:0, d16:1/16:0)*	Inverse variance weighted_cholecystitis_without_cholelithiasis_UKBB	2	0.038915	0.0832554	0.6402	1.04
Owkjn4	cholecystitis_without_cholelithiasis_fastGWA	sphingomyelin (d18:1/14:0, d16:1/16:0)*	Inverse variance weighted (fixed effects)_cholecystitis_without_cholelithiasis_UKBB	2	0.038915	0.0832554	0.6402	1.04
Owkjn4	cholelithiasis_with_acute_cholecystitis_fastGWA	sphingomyelin (d18:1/14:0, d16:1/16:0)*	Inverse variance weighted_cholelithiasis_with_acute_cholecystitis_UKBB	2	0.0450092	0.136362	0.7413	1.046
Owkjn4	cholelithiasis_with_acute_cholecystitis_fastGWA	sphingomyelin (d18:1/14:0, d16:1/16:0)*	Inverse variance weighted (fixed effects)_cholelithiasis_with_acute_cholecystitis_UKBB	2	0.0450092	0.10828	0.6776	1.046
Owkjn4	cholelithiasis_with_other_cholecystitis_fastGWA	sphingomyelin (d18:1/14:0, d16:1/16:0)*	Inverse variance weighted_cholelithiasis_with_other_cholecystitis_UKBB	2	0.00878527	0.129531	0.9459	1.009
Owkjn4	cholelithiasis_with_other_cholecystitis_fastGWA	sphingomyelin (d18:1/14:0, d16:1/16:0)*	Inverse variance weighted (fixed effects)_cholelithiasis_with_other_cholecystitis_UKBB	2	0.00878527	0.0576907	0.879	1.009
GWazgw	cholecystitis_R9	sphingomyelin (d18:0/20:0, d16:0/22:0)*	MR Egger_cholecystitis_R9	4	0.286128	0.143382	0.1841	1.331
GWazgw	cholecystitis_R9	sphingomyelin (d18:0/20:0, d16:0/22:0)*	Weighted median_cholecystitis_R9	4	-0.0443157	0.0708115	0.5314	0.957
GWazgw	cholecystitis_R9	sphingomyelin (d18:0/20:0, d16:0/22:0)*	Inverse variance weighted_cholecystitis_R9	4	-0.042257	0.100965	0.6756	0.959
GWazgw	cholecystitis_R9	sphingomyelin (d18:0/20:0, d16:0/22:0)*	Inverse variance weighted (fixed effects)_cholecystitis_R9	4	-0.042257	0.0653708	0.518	0.959
GWazgw	cholelithiasis_R9	sphingomyelin (d18:0/20:0, d16:0/22:0)*	MR Egger_cholelithiasis_R9	4	0.521707	0.18056	0.1018	1.685
GWazgw	cholelithiasis_R9	sphingomyelin (d18:0/20:0, d16:0/22:0)*	Weighted median_cholelithiasis_R9	4	0.12178	0.0302617	5.716e-05	1.13
GWazgw	cholelithiasis_R9	sphingomyelin (d18:0/20:0, d16:0/22:0)*	Inverse variance weighted_cholelithiasis_R9	4	0.0228904	0.16221	0.8878	1.023
GWazgw	cholelithiasis_R9	sphingomyelin (d18:0/20:0, d16:0/22:0)*	Inverse variance weighted (fixed effects)_cholelithiasis_R9	4	0.0228904	0.0238422	0.337	1.023
GWazgw	cholecystitis_without_cholelithiasis_fastGWA	sphingomyelin (d18:0/20:0, d16:0/22:0)*	MR Egger_cholecystitis_without_cholelithiasis_UKBB	4	0.240767	0.336626	0.5487	1.272
GWazgw	cholecystitis_without_cholelithiasis_fastGWA	sphingomyelin (d18:0/20:0, d16:0/22:0)*	Weighted median_cholecystitis_without_cholelithiasis_UKBB	4	-0.0174599	0.092067	0.8496	0.983
GWazgw	cholecystitis_without_cholelithiasis_fastGWA	sphingomyelin (d18:0/20:0, d16:0/22:0)*	Inverse variance weighted_cholecystitis_without_cholelithiasis_UKBB	4	-0.0905856	0.159522	0.5701	0.913
GWazgw	cholecystitis_without_cholelithiasis_fastGWA	sphingomyelin (d18:0/20:0, d16:0/22:0)*	Inverse variance weighted (fixed effects)_cholecystitis_without_cholelithiasis_UKBB	4	-0.0905856	0.0810409	0.2637	0.913
GWazgw	cholelithiasis_with_acute_cholecystitis_fastGWA	sphingomyelin (d18:0/20:0, d16:0/22:0)*	MR Egger_cholelithiasis_with_acute_cholecystitis_UKBB	4	0.0241161	0.230754	0.9263	1.024
GWazgw	cholelithiasis_with_acute_cholecystitis_fastGWA	sphingomyelin (d18:0/20:0, d16:0/22:0)*	Weighted median_cholelithiasis_with_acute_cholecystitis_UKBB	4	-0.139187	0.113673	0.2208	0.87
GWazgw	cholelithiasis_with_acute_cholecystitis_fastGWA	sphingomyelin (d18:0/20:0, d16:0/22:0)*	Inverse variance weighted_cholelithiasis_with_acute_cholecystitis_UKBB	4	-0.205456	0.105473	0.05142	0.814
GWazgw	cholelithiasis_with_acute_cholecystitis_fastGWA	sphingomyelin (d18:0/20:0, d16:0/22:0)*	Inverse variance weighted (fixed effects)_cholelithiasis_with_acute_cholecystitis_UKBB	4	-0.205456	0.105473	0.05142	0.814
GWazgw	cholelithiasis_with_other_cholecystitis_fastGWA	sphingomyelin (d18:0/20:0, d16:0/22:0)*	MR Egger_cholelithiasis_with_other_cholecystitis_UKBB	4	0.477611	0.355483	0.3112	1.612
GWazgw	cholelithiasis_with_other_cholecystitis_fastGWA	sphingomyelin (d18:0/20:0, d16:0/22:0)*	Weighted median_cholelithiasis_with_other_cholecystitis_UKBB	4	0.110863	0.0654815	0.09045	1.117
GWazgw	cholelithiasis_with_other_cholecystitis_fastGWA	sphingomyelin (d18:0/20:0, d16:0/22:0)*	Inverse variance weighted_cholelithiasis_with_other_cholecystitis_UKBB	4	-0.0033511	0.194847	0.9863	0.997
GWazgw	cholelithiasis_with_other_cholecystitis_fastGWA	sphingomyelin (d18:0/20:0, d16:0/22:0)*	Inverse variance weighted (fixed effects)_cholelithiasis_with_other_cholecystitis_UKBB	4	-0.0033511	0.0561798	0.9524	0.997
qSwpu1	cholecystitis_R9	sphingomyelin (d18:0/18:0, d19:0/17:0)*	Wald ratio_cholecystitis_R9	1	0.160127	0.176033	0.363	1.174
qSwpu1	cholelithiasis_R9	sphingomyelin (d18:0/18:0, d19:0/17:0)*	Wald ratio_cholelithiasis_R9	1	0.429288	0.0640653	2.073e-11	1.536
qSwpu1	cholecystitis_without_cholelithiasis_fastGWA	sphingomyelin (d18:0/18:0, d19:0/17:0)*	Wald ratio_cholecystitis_without_cholelithiasis_UKBB	1	0.0775086	0.216181	0.7199	1.081
qSwpu1	cholelithiasis_with_acute_cholecystitis_fastGWA	sphingomyelin (d18:0/18:0, d19:0/17:0)*	Wald ratio_cholelithiasis_with_acute_cholecystitis_UKBB	1	-0.307381	0.281333	0.2746	0.735
qSwpu1	cholelithiasis_with_other_cholecystitis_fastGWA	sphingomyelin (d18:0/18:0, d19:0/17:0)*	Wald ratio_cholelithiasis_with_other_cholecystitis_UKBB	1	0.358185	0.149849	0.01683	1.431
JFRWKC	cholecystitis_R9	sphingomyelin (d17:2/16:0, d18:2/15:0)*	Inverse variance weighted_cholecystitis_R9	2	-0.178039	0.126272	0.1586	0.837
JFRWKC	cholecystitis_R9	sphingomyelin (d17:2/16:0, d18:2/15:0)*	Inverse variance weighted (fixed effects)_cholecystitis_R9	2	-0.178039	0.126272	0.1586	0.837
JFRWKC	cholelithiasis_R9	sphingomyelin (d17:2/16:0, d18:2/15:0)*	Inverse variance weighted_cholelithiasis_R9	2	-0.167111	0.0940478	0.07559	0.846
JFRWKC	cholelithiasis_R9	sphingomyelin (d17:2/16:0, d18:2/15:0)*	Inverse variance weighted (fixed effects)_cholelithiasis_R9	2	-0.167111	0.0462278	0.0003004	0.846
JFRWKC	cholecystitis_without_cholelithiasis_fastGWA	sphingomyelin (d17:2/16:0, d18:2/15:0)*	Inverse variance weighted_cholecystitis_without_cholelithiasis_UKBB	2	-0.020054	0.150951	0.8943	0.98
JFRWKC	cholecystitis_without_cholelithiasis_fastGWA	sphingomyelin (d17:2/16:0, d18:2/15:0)*	Inverse variance weighted (fixed effects)_cholecystitis_without_cholelithiasis_UKBB	2	-0.020054	0.150951	0.8943	0.98
JFRWKC	cholelithiasis_with_acute_cholecystitis_fastGWA	sphingomyelin (d17:2/16:0, d18:2/15:0)*	Inverse variance weighted_cholelithiasis_with_acute_cholecystitis_UKBB	2	0.0515802	0.227176	0.8204	1.053
JFRWKC	cholelithiasis_with_acute_cholecystitis_fastGWA	sphingomyelin (d17:2/16:0, d18:2/15:0)*	Inverse variance weighted (fixed effects)_cholelithiasis_with_acute_cholecystitis_UKBB	2	0.0515802	0.19634	0.7928	1.053
JFRWKC	cholelithiasis_with_other_cholecystitis_fastGWA	sphingomyelin (d17:2/16:0, d18:2/15:0)*	Inverse variance weighted_cholelithiasis_with_other_cholecystitis_UKBB	2	-0.139855	0.104594	0.1812	0.869
JFRWKC	cholelithiasis_with_other_cholecystitis_fastGWA	sphingomyelin (d17:2/16:0, d18:2/15:0)*	Inverse variance weighted (fixed effects)_cholelithiasis_with_other_cholecystitis_UKBB	2	-0.139855	0.104594	0.1812	0.869
ID3gzM	cholecystitis_R9	sphingomyelin (d17:1/16:0, d18:1/15:0, d16:1/17:0)*	Inverse variance weighted_cholecystitis_R9	2	-0.113905	0.0886383	0.1988	0.892
ID3gzM	cholecystitis_R9	sphingomyelin (d17:1/16:0, d18:1/15:0, d16:1/17:0)*	Inverse variance weighted (fixed effects)_cholecystitis_R9	2	-0.113905	0.0886383	0.1988	0.892
ID3gzM	cholelithiasis_R9	sphingomyelin (d17:1/16:0, d18:1/15:0, d16:1/17:0)*	Inverse variance weighted_cholelithiasis_R9	2	-0.0127515	0.132499	0.9233	0.987
ID3gzM	cholelithiasis_R9	sphingomyelin (d17:1/16:0, d18:1/15:0, d16:1/17:0)*	Inverse variance weighted (fixed effects)_cholelithiasis_R9	2	-0.0127515	0.032488	0.6947	0.987
ID3gzM	cholecystitis_without_cholelithiasis_fastGWA	sphingomyelin (d17:1/16:0, d18:1/15:0, d16:1/17:0)*	Inverse variance weighted_cholecystitis_without_cholelithiasis_UKBB	2	0.0870296	0.126762	0.4924	1.091
ID3gzM	cholecystitis_without_cholelithiasis_fastGWA	sphingomyelin (d17:1/16:0, d18:1/15:0, d16:1/17:0)*	Inverse variance weighted (fixed effects)_cholecystitis_without_cholelithiasis_UKBB	2	0.0870296	0.105208	0.4081	1.091
ID3gzM	cholelithiasis_with_acute_cholecystitis_fastGWA	sphingomyelin (d17:1/16:0, d18:1/15:0, d16:1/17:0)*	Inverse variance weighted_cholelithiasis_with_acute_cholecystitis_UKBB	2	0.179779	0.154939	0.2459	1.197
ID3gzM	cholelithiasis_with_acute_cholecystitis_fastGWA	sphingomyelin (d17:1/16:0, d18:1/15:0, d16:1/17:0)*	Inverse variance weighted (fixed effects)_cholelithiasis_with_acute_cholecystitis_UKBB	2	0.179779	0.13683	0.1889	1.197
ID3gzM	cholelithiasis_with_other_cholecystitis_fastGWA	sphingomyelin (d17:1/16:0, d18:1/15:0, d16:1/17:0)*	Inverse variance weighted_cholelithiasis_with_other_cholecystitis_UKBB	2	0.0179991	0.177441	0.9192	1.018
ID3gzM	cholelithiasis_with_other_cholecystitis_fastGWA	sphingomyelin (d17:1/16:0, d18:1/15:0, d16:1/17:0)*	Inverse variance weighted (fixed effects)_cholelithiasis_with_other_cholecystitis_UKBB	2	0.0179991	0.0728972	0.805	1.018
TrmhS9	cholecystitis_R9	sphingomyelin (d17:1/14:0, d16:1/15:0)*	Wald ratio_cholecystitis_R9	1	-0.208348	0.158614	0.189	0.812
TrmhS9	cholelithiasis_R9	sphingomyelin (d17:1/14:0, d16:1/15:0)*	Wald ratio_cholelithiasis_R9	1	-0.111598	0.0581923	0.05514	0.894
TrmhS9	cholecystitis_without_cholelithiasis_fastGWA	sphingomyelin (d17:1/14:0, d16:1/15:0)*	Wald ratio_cholecystitis_without_cholelithiasis_UKBB	1	0.0642947	0.186385	0.7301	1.066
TrmhS9	cholelithiasis_with_acute_cholecystitis_fastGWA	sphingomyelin (d17:1/14:0, d16:1/15:0)*	Wald ratio_cholelithiasis_with_acute_cholecystitis_UKBB	1	0.20019	0.242389	0.4089	1.222
TrmhS9	cholelithiasis_with_other_cholecystitis_fastGWA	sphingomyelin (d17:1/14:0, d16:1/15:0)*	Wald ratio_cholelithiasis_with_other_cholecystitis_UKBB	1	-0.08195	0.129147	0.5257	0.921
51FHgv	cholecystitis_R9	sphinganine-1-phosphate	Wald ratio_cholecystitis_R9	1	0.259237	0.211533	0.2204	1.296
51FHgv	cholelithiasis_R9	sphinganine-1-phosphate	Wald ratio_cholelithiasis_R9	1	0.100196	0.0773765	0.1953	1.105
51FHgv	cholecystitis_without_cholelithiasis_fastGWA	sphinganine-1-phosphate	Wald ratio_cholecystitis_without_cholelithiasis_UKBB	1	0.276888	0.26579	0.2975	1.319
51FHgv	cholelithiasis_with_acute_cholecystitis_fastGWA	sphinganine-1-phosphate	Wald ratio_cholelithiasis_with_acute_cholecystitis_UKBB	1	0.247972	0.345838	0.4734	1.281
51FHgv	cholelithiasis_with_other_cholecystitis_fastGWA	sphinganine-1-phosphate	Wald ratio_cholelithiasis_with_other_cholecystitis_UKBB	1	-0.0674909	0.184159	0.714	0.935
P7P4G8	cholecystitis_R9	sphinganine	Wald ratio_cholecystitis_R9	1	-0.234087	0.19464	0.2291	0.791
P7P4G8	cholelithiasis_R9	sphinganine	Wald ratio_cholelithiasis_R9	1	0.162606	0.0712675	0.02251	1.177
P7P4G8	cholecystitis_without_cholelithiasis_fastGWA	sphinganine	Wald ratio_cholecystitis_without_cholelithiasis_UKBB	1	0.378851	0.227981	0.09656	1.461
P7P4G8	cholelithiasis_with_acute_cholecystitis_fastGWA	sphinganine	Wald ratio_cholelithiasis_with_acute_cholecystitis_UKBB	1	0.429631	0.29671	0.1476	1.537
P7P4G8	cholelithiasis_with_other_cholecystitis_fastGWA	sphinganine	Wald ratio_cholelithiasis_with_other_cholecystitis_UKBB	1	-0.1394	0.157943	0.3775	0.87
TXwEC9	cholecystitis_R9	sphingadienine	Wald ratio_cholecystitis_R9	1	-0.212331	0.176551	0.2291	0.809
TXwEC9	cholelithiasis_R9	sphingadienine	Wald ratio_cholelithiasis_R9	1	0.147494	0.0646442	0.02251	1.159
TXwEC9	cholecystitis_without_cholelithiasis_fastGWA	sphingadienine	Wald ratio_cholecystitis_without_cholelithiasis_UKBB	1	0.343642	0.206793	0.09656	1.41
TXwEC9	cholelithiasis_with_acute_cholecystitis_fastGWA	sphingadienine	Wald ratio_cholelithiasis_with_acute_cholecystitis_UKBB	1	0.389702	0.269135	0.1476	1.477
TXwEC9	cholelithiasis_with_other_cholecystitis_fastGWA	sphingadienine	Wald ratio_cholelithiasis_with_other_cholecystitis_UKBB	1	-0.126445	0.143264	0.3775	0.881
XBaDtb	cholecystitis_R9	spermidine	Wald ratio_cholecystitis_R9	1	-0.0169337	0.206717	0.9347	0.983
XBaDtb	cholelithiasis_R9	spermidine	Wald ratio_cholelithiasis_R9	1	-0.0283156	0.075681	0.7083	0.972
XBaDtb	cholecystitis_without_cholelithiasis_fastGWA	spermidine	Wald ratio_cholecystitis_without_cholelithiasis_UKBB	1	0.236474	0.262276	0.3673	1.267
XBaDtb	cholelithiasis_with_acute_cholecystitis_fastGWA	spermidine	Wald ratio_cholelithiasis_with_acute_cholecystitis_UKBB	1	-0.193409	0.34149	0.5711	0.824
XBaDtb	cholelithiasis_with_other_cholecystitis_fastGWA	spermidine	Wald ratio_cholelithiasis_with_other_cholecystitis_UKBB	1	0.11964	0.181941	0.5108	1.127
IJh9Mk	cholecystitis_R9	S-methylcysteine	Wald ratio_cholecystitis_R9	1	0.121805	0.0864013	0.1586	1.13
IJh9Mk	cholelithiasis_R9	S-methylcysteine	Wald ratio_cholelithiasis_R9	1	-0.0574586	0.031665	0.06959	0.944
[truncated: 6,867 more rows]

## Sheet: 2_estimates_Cholecys_R9
	id.exposure	id.outcome	outcome	exposure	method	nsnp	b	se	pval	R2	nsnps	samplesize	meanF	lo_ci	up_ci	or	or_lci95	or_uci95	OR_CI
1	0DF0wL	DqxT9M	cholecystitis_R9	phenylalanine	Wald ratio	1	0.264025	0.149872	0.07812	13.6874	2778	8299	220.988	-0.0297229	0.557773	1.302	0.971	1.747	1.302 (0.971-1.747)
2	0MO157	DqxT9M	cholecystitis_R9	6-hydroxyindole sulfate	Wald ratio	1	-0.329867	0.20479	0.1072	13.6874	2778	8299	220.988	-0.731254	0.0715206	0.719	0.481	1.074	0.719 (0.481-1.074)
3	0Qwa7L	DqxT9M	cholecystitis_R9	N,N-dimethylalanine	Inverse variance weighted	2	0.153292	0.140966	0.2768	13.6874	2778	8299	220.988	-0.123	0.429584	1.166	0.884	1.537	1.166 (0.884-1.537)
4	0Qwa7L	DqxT9M	cholecystitis_R9	N,N-dimethylalanine	Inverse variance weighted (fixed effects)	2	0.153292	0.140966	0.2768	13.6874	2778	8299	220.988	-0.123	0.429584	1.166	0.884	1.537	1.166 (0.884-1.537)
5	0VO6Vj	DqxT9M	cholecystitis_R9	X-11470	MR Egger	6	-0.0675576	0.142969	0.6612	13.6874	2778	8299	220.988	-0.347777	0.212662	0.935	0.706	1.237	0.935 (0.706-1.237)
6	0VO6Vj	DqxT9M	cholecystitis_R9	X-11470	Weighted median	6	-0.0482983	0.0853079	0.5713	13.6874	2778	8299	220.988	-0.215502	0.118905	0.953	0.806	1.126	0.953 (0.806-1.126)
7	0VO6Vj	DqxT9M	cholecystitis_R9	X-11470	Inverse variance weighted	6	-0.0391533	0.0764682	0.6086	13.6874	2778	8299	220.988	-0.189031	0.110724	0.962	0.828	1.117	0.962 (0.828-1.117)
8	0VO6Vj	DqxT9M	cholecystitis_R9	X-11470	Inverse variance weighted (fixed effects)	6	-0.0391533	0.0673176	0.5608	13.6874	2778	8299	220.988	-0.171096	0.0927892	0.962	0.843	1.097	0.962 (0.843-1.097)
9	0XfAxe	DqxT9M	cholecystitis_R9	X-24801	MR Egger	6	-0.20017	0.147646	0.2467	13.6874	2778	8299	220.988	-0.489556	0.0892154	0.819	0.613	1.093	0.819 (0.613-1.093)
10	0XfAxe	DqxT9M	cholecystitis_R9	X-24801	Weighted median	6	-0.15211	0.104805	0.1467	13.6874	2778	8299	220.988	-0.357527	0.0533068	0.859	0.699	1.055	0.859 (0.699-1.055)
11	0XfAxe	DqxT9M	cholecystitis_R9	X-24801	Inverse variance weighted	6	-0.154589	0.0841072	0.06606	13.6874	2778	8299	220.988	-0.319439	0.0102615	0.857	0.727	1.01	0.857 (0.727-1.010)
12	0XfAxe	DqxT9M	cholecystitis_R9	X-24801	Inverse variance weighted (fixed effects)	6	-0.154589	0.0841072	0.06606	13.6874	2778	8299	220.988	-0.319439	0.0102615	0.857	0.727	1.01	0.857 (0.727-1.010)
13	1aTfw3	DqxT9M	cholecystitis_R9	X-24546	MR Egger	4	-0.125574	0.182027	0.5616	13.6874	2778	8299	220.988	-0.482346	0.231198	0.882	0.617	1.26	0.882 (0.617-1.260)
14	1aTfw3	DqxT9M	cholecystitis_R9	X-24546	Weighted median	4	0.0520853	0.0730816	0.476	13.6874	2778	8299	220.988	-0.0911546	0.195325	1.053	0.913	1.216	1.053 (0.913-1.216)
15	1aTfw3	DqxT9M	cholecystitis_R9	X-24546	Inverse variance weighted	4	0.0922714	0.0800586	0.2491	13.6874	2778	8299	220.988	-0.0646435	0.249186	1.097	0.937	1.283	1.097 (0.937-1.283)
16	1aTfw3	DqxT9M	cholecystitis_R9	X-24546	Inverse variance weighted (fixed effects)	4	0.0922714	0.0649173	0.1552	13.6874	2778	8299	220.988	-0.0349666	0.219509	1.097	0.966	1.245	1.097 (0.966-1.245)
17	1DQi1s	DqxT9M	cholecystitis_R9	3-aminoisobutyrate	MR Egger	7	-0.0250541	0.0962656	0.805	13.6874	2778	8299	220.988	-0.213735	0.163626	0.975	0.808	1.178	0.975 (0.808-1.178)
18	1DQi1s	DqxT9M	cholecystitis_R9	3-aminoisobutyrate	Weighted median	7	0.0207919	0.0595752	0.7271	13.6874	2778	8299	220.988	-0.0959755	0.137559	1.021	0.908	1.147	1.021 (0.908-1.147)
19	1DQi1s	DqxT9M	cholecystitis_R9	3-aminoisobutyrate	Inverse variance weighted	7	-0.00519	0.0452614	0.9087	13.6874	2778	8299	220.988	-0.0939024	0.0835223	0.995	0.91	1.087	0.995 (0.910-1.087)
20	1DQi1s	DqxT9M	cholecystitis_R9	3-aminoisobutyrate	Inverse variance weighted (fixed effects)	7	-0.00519	0.0452614	0.9087	13.6874	2778	8299	220.988	-0.0939024	0.0835223	0.995	0.91	1.087	0.995 (0.910-1.087)
21	1emhVD	DqxT9M	cholecystitis_R9	propionylcarnitine (C3)	MR Egger	3	0.226163	0.140786	0.3545	13.6874	2778	8299	220.988	-0.0497767	0.502103	1.254	0.951	1.652	1.254 (0.951-1.652)
22	1emhVD	DqxT9M	cholecystitis_R9	propionylcarnitine (C3)	Weighted median	3	0.0528253	0.0868933	0.5432	13.6874	2778	8299	220.988	-0.117486	0.223136	1.054	0.889	1.25	1.054 (0.889-1.250)
23	1emhVD	DqxT9M	cholecystitis_R9	propionylcarnitine (C3)	Inverse variance weighted	3	0.0682047	0.0716256	0.341	13.6874	2778	8299	220.988	-0.0721814	0.208591	1.071	0.93	1.232	1.071 (0.930-1.232)
24	1emhVD	DqxT9M	cholecystitis_R9	propionylcarnitine (C3)	Inverse variance weighted (fixed effects)	3	0.0682047	0.0716256	0.341	13.6874	2778	8299	220.988	-0.0721814	0.208591	1.071	0.93	1.232	1.071 (0.930-1.232)
25	1f9b09	DqxT9M	cholecystitis_R9	X-23641	MR Egger	3	-0.0819235	0.6176	0.916	13.6874	2778	8299	220.988	-1.29242	1.12857	0.921	0.275	3.091	0.921 (0.275-3.091)
26	1f9b09	DqxT9M	cholecystitis_R9	X-23641	Weighted median	3	0.0535239	0.0908592	0.5558	13.6874	2778	8299	220.988	-0.12456	0.231608	1.055	0.883	1.261	1.055 (0.883-1.261)
27	1f9b09	DqxT9M	cholecystitis_R9	X-23641	Inverse variance weighted	3	0.0478	0.0834213	0.5666	13.6874	2778	8299	220.988	-0.115706	0.211306	1.049	0.891	1.235	1.049 (0.891-1.235)
28	1f9b09	DqxT9M	cholecystitis_R9	X-23641	Inverse variance weighted (fixed effects)	3	0.0478	0.0834213	0.5666	13.6874	2778	8299	220.988	-0.115706	0.211306	1.049	0.891	1.235	1.049 (0.891-1.235)
29	1IHuOs	DqxT9M	cholecystitis_R9	nervonoylcarnitine (C24:1)*	MR Egger	3	0.385698	0.448665	0.548	13.6874	2778	8299	220.988	-0.493686	1.26508	1.471	0.61	3.543	1.471 (0.610-3.543)
30	1IHuOs	DqxT9M	cholecystitis_R9	nervonoylcarnitine (C24:1)*	Weighted median	3	0.176236	0.0960622	0.06656	13.6874	2778	8299	220.988	-0.0120457	0.364518	1.193	0.988	1.44	1.193 (0.988-1.440)
31	1IHuOs	DqxT9M	cholecystitis_R9	nervonoylcarnitine (C24:1)*	Inverse variance weighted	3	0.207078	0.0871616	0.01751	13.6874	2778	8299	220.988	0.0362416	0.377915	1.23	1.037	1.459	1.230 (1.037-1.459)
32	1IHuOs	DqxT9M	cholecystitis_R9	nervonoylcarnitine (C24:1)*	Inverse variance weighted (fixed effects)	3	0.207078	0.0805466	0.01014	13.6874	2778	8299	220.988	0.0492069	0.36495	1.23	1.05	1.44	1.230 (1.050-1.440)
33	1nHSum	DqxT9M	cholecystitis_R9	1-stearoyl-2-arachidonoyl-GPC (18:0/20:4)	MR Egger	3	-0.0374628	0.070201	0.6879	13.6874	2778	8299	220.988	-0.175057	0.100131	0.963	0.839	1.105	0.963 (0.839-1.105)
34	1nHSum	DqxT9M	cholecystitis_R9	1-stearoyl-2-arachidonoyl-GPC (18:0/20:4)	Weighted median	3	-0.0619974	0.0342272	0.07009	13.6874	2778	8299	220.988	-0.129083	0.00508781	0.94	0.879	1.005	0.940 (0.879-1.005)
35	1nHSum	DqxT9M	cholecystitis_R9	1-stearoyl-2-arachidonoyl-GPC (18:0/20:4)	Inverse variance weighted	3	-0.0656994	0.0331251	0.04733	13.6874	2778	8299	220.988	-0.130625	-0.0007742	0.936	0.878	0.999	0.936 (0.878-0.999)
36	1nHSum	DqxT9M	cholecystitis_R9	1-stearoyl-2-arachidonoyl-GPC (18:0/20:4)	Inverse variance weighted (fixed effects)	3	-0.0656994	0.0331251	0.04733	13.6874	2778	8299	220.988	-0.130625	-0.0007742	0.936	0.878	0.999	0.936 (0.878-0.999)
37	1uivn6	DqxT9M	cholecystitis_R9	arginine	MR Egger	4	0.172215	0.399905	0.7087	13.6874	2778	8299	220.988	-0.611598	0.956028	1.188	0.542	2.601	1.188 (0.542-2.601)
38	1uivn6	DqxT9M	cholecystitis_R9	arginine	Weighted median	4	-0.0531726	0.110895	0.6316	13.6874	2778	8299	220.988	-0.270528	0.164183	0.948	0.763	1.178	0.948 (0.763-1.178)
39	1uivn6	DqxT9M	cholecystitis_R9	arginine	Inverse variance weighted	4	-0.0239767	0.0974377	0.8056	13.6874	2778	8299	220.988	-0.214955	0.167001	0.976	0.807	1.182	0.976 (0.807-1.182)
40	1uivn6	DqxT9M	cholecystitis_R9	arginine	Inverse variance weighted (fixed effects)	4	-0.0239767	0.0974377	0.8056	13.6874	2778	8299	220.988	-0.214955	0.167001	0.976	0.807	1.182	0.976 (0.807-1.182)
41	1x1xM2	DqxT9M	cholecystitis_R9	5alpha-pregnan-3beta,20alpha-diol disulfate	Inverse variance weighted	2	0.129229	0.137633	0.3478	13.6874	2778	8299	220.988	-0.140531	0.398989	1.138	0.869	1.49	1.138 (0.869-1.490)
42	1x1xM2	DqxT9M	cholecystitis_R9	5alpha-pregnan-3beta,20alpha-diol disulfate	Inverse variance weighted (fixed effects)	2	0.129229	0.0811354	0.1112	13.6874	2778	8299	220.988	-0.0297962	0.288255	1.138	0.971	1.334	1.138 (0.971-1.334)
43	24IPv0	DqxT9M	cholecystitis_R9	11beta-hydroxyetiocholanolone glucuronide*	Wald ratio	1	-0.124567	0.239742	0.6034	13.6874	2778	8299	220.988	-0.594462	0.345328	0.883	0.552	1.412	0.883 (0.552-1.412)
44	28qX5O	DqxT9M	cholecystitis_R9	3-bromo-5-chloro-2,6-dihydroxybenzoic acid*	Wald ratio	1	0.15017	0.107471	0.1623	13.6874	2778	8299	220.988	-0.0604741	0.360814	1.162	0.941	1.434	1.162 (0.941-1.434)
45	2aQ7Kw	DqxT9M	cholecystitis_R9	X-17676	MR Egger	4	0.362345	0.171281	0.1687	13.6874	2778	8299	220.988	0.0266348	0.698056	1.437	1.027	2.01	1.437 (1.027-2.010)
46	2aQ7Kw	DqxT9M	cholecystitis_R9	X-17676	Weighted median	4	-0.0137619	0.0968924	0.8871	13.6874	2778	8299	220.988	-0.203671	0.176147	0.986	0.816	1.193	0.986 (0.816-1.193)
47	2aQ7Kw	DqxT9M	cholecystitis_R9	X-17676	Inverse variance weighted	4	-0.0620473	0.149718	0.6786	13.6874	2778	8299	220.988	-0.355494	0.2314	0.94	0.701	1.26	0.940 (0.701-1.260)
48	2aQ7Kw	DqxT9M	cholecystitis_R9	X-17676	Inverse variance weighted (fixed effects)	4	-0.0620473	0.0758873	0.4136	13.6874	2778	8299	220.988	-0.210786	0.0866919	0.94	0.81	1.091	0.940 (0.810-1.091)
49	2D7mWw	DqxT9M	cholecystitis_R9	oxalate (ethanedioate)	Wald ratio	1	0.0771915	0.223289	0.7296	13.6874	2778	8299	220.988	-0.360455	0.514838	1.08	0.697	1.673	1.080 (0.697-1.673)
50	2fWu6s	DqxT9M	cholecystitis_R9	N-oleoyltaurine	Inverse variance weighted	2	-0.003753	0.0855459	0.965	13.6874	2778	8299	220.988	-0.171423	0.163917	0.996	0.842	1.178	0.996 (0.842-1.178)
51	2fWu6s	DqxT9M	cholecystitis_R9	N-oleoyltaurine	Inverse variance weighted (fixed effects)	2	-0.003753	0.0855459	0.965	13.6874	2778	8299	220.988	-0.171423	0.163917	0.996	0.842	1.178	0.996 (0.842-1.178)
52	2Gzkkg	DqxT9M	cholecystitis_R9	X-23739	Wald ratio	1	-0.114921	0.0808842	0.1554	13.6874	2778	8299	220.988	-0.273454	0.0436117	0.891	0.761	1.045	0.891 (0.761-1.045)
53	2nGnvm	DqxT9M	cholecystitis_R9	X-21834	Wald ratio	1	-0.0204535	0.18653	0.9127	13.6874	2778	8299	220.988	-0.386053	0.345146	0.98	0.68	1.412	0.980 (0.680-1.412)
54	2NMfVu	DqxT9M	cholecystitis_R9	sphingomyelin (d18:1/21:0, d17:1/22:0, d16:1/23:0)*	Inverse variance weighted	2	-0.0352705	0.143278	0.8056	13.6874	2778	8299	220.988	-0.316096	0.245555	0.965	0.729	1.278	0.965 (0.729-1.278)
55	2NMfVu	DqxT9M	cholecystitis_R9	sphingomyelin (d18:1/21:0, d17:1/22:0, d16:1/23:0)*	Inverse variance weighted (fixed effects)	2	-0.0352705	0.0845613	0.6766	13.6874	2778	8299	220.988	-0.201011	0.13047	0.965	0.818	1.139	0.965 (0.818-1.139)
56	2PkEs5	DqxT9M	cholecystitis_R9	xanthurenate	Wald ratio	1	0.716922	0.138766	2.39e-07	13.6874	2778	8299	220.988	0.44494	0.988903	2.048	1.56	2.688	2.048 (1.560-2.688)
57	2s8XQt	DqxT9M	cholecystitis_R9	X-24544	Inverse variance weighted	2	-0.0031591	0.0510722	0.9507	13.6874	2778	8299	220.988	-0.103261	0.0969424	0.997	0.902	1.102	0.997 (0.902-1.102)
58	2s8XQt	DqxT9M	cholecystitis_R9	X-24544	Inverse variance weighted (fixed effects)	2	-0.0031591	0.0510722	0.9507	13.6874	2778	8299	220.988	-0.103261	0.0969424	0.997	0.902	1.102	0.997 (0.902-1.102)
59	32NWyq	DqxT9M	cholecystitis_R9	tartronate (hydroxymalonate)	Wald ratio	1	0.147782	0.221943	0.5055	13.6874	2778	8299	220.988	-0.287228	0.582791	1.159	0.75	1.791	1.159 (0.750-1.791)
60	34eHno	DqxT9M	cholecystitis_R9	4-guanidinobutanoate	Wald ratio	1	-0.0191606	0.0430713	0.6564	13.6874	2778	8299	220.988	-0.10358	0.0652592	0.981	0.902	1.067	0.981 (0.902-1.067)
61	3CB3Kr	DqxT9M	cholecystitis_R9	X-17367	Wald ratio	1	-0.119266	0.100866	0.237	13.6874	2778	8299	220.988	-0.316962	0.0784307	0.888	0.728	1.082	0.888 (0.728-1.082)
62	3DY6tP	DqxT9M	cholecystitis_R9	isovalerylglycine	Wald ratio	1	-0.126605	0.107073	0.237	13.6874	2778	8299	220.988	-0.336468	0.0832572	0.881	0.714	1.087	0.881 (0.714-1.087)
63	3eLO1Z	DqxT9M	cholecystitis_R9	glycosyl ceramide (d18:2/24:1, d18:1/24:2)*	Inverse variance weighted	2	-0.0645152	0.111814	0.5639	13.6874	2778	8299	220.988	-0.28367	0.15464	0.938	0.753	1.167	0.938 (0.753-1.167)
64	3eLO1Z	DqxT9M	cholecystitis_R9	glycosyl ceramide (d18:2/24:1, d18:1/24:2)*	Inverse variance weighted (fixed effects)	2	-0.0645152	0.082762	0.4357	13.6874	2778	8299	220.988	-0.226729	0.0976983	0.938	0.797	1.103	0.938 (0.797-1.103)
65	3ENzrb	DqxT9M	cholecystitis_R9	beta-hydroxyisovaleroylcarnitine	MR Egger	3	-0.14757	0.225903	0.6316	13.6874	2778	8299	220.988	-0.590341	0.2952	0.863	0.554	1.343	0.863 (0.554-1.343)
66	3ENzrb	DqxT9M	cholecystitis_R9	beta-hydroxyisovaleroylcarnitine	Weighted median	3	-0.0425404	0.0805604	0.5975	13.6874	2778	8299	220.988	-0.200439	0.115358	0.958	0.818	1.122	0.958 (0.818-1.122)
67	3ENzrb	DqxT9M	cholecystitis_R9	beta-hydroxyisovaleroylcarnitine	Inverse variance weighted	3	-0.0434668	0.0767373	0.5711	13.6874	2778	8299	220.988	-0.193872	0.106938	0.957	0.824	1.113	0.957 (0.824-1.113)
68	3ENzrb	DqxT9M	cholecystitis_R9	beta-hydroxyisovaleroylcarnitine	Inverse variance weighted (fixed effects)	3	-0.0434668	0.0767373	0.5711	13.6874	2778	8299	220.988	-0.193872	0.106938	0.957	0.824	1.113	0.957 (0.824-1.113)
69	3eSK88	DqxT9M	cholecystitis_R9	acisoga	MR Egger	3	0.0108878	0.242763	0.9715	13.6874	2778	8299	220.988	-0.464927	0.486703	1.011	0.628	1.627	1.011 (0.628-1.627)
70	3eSK88	DqxT9M	cholecystitis_R9	acisoga	Weighted median	3	0.0733354	0.091438	0.4225	13.6874	2778	8299	220.988	-0.105883	0.252554	1.076	0.9	1.287	1.076 (0.900-1.287)
71	3eSK88	DqxT9M	cholecystitis_R9	acisoga	Inverse variance weighted	3	0.0501809	0.0843559	0.5519	13.6874	2778	8299	220.988	-0.115157	0.215519	1.051	0.891	1.241	1.051 (0.891-1.241)
72	3eSK88	DqxT9M	cholecystitis_R9	acisoga	Inverse variance weighted (fixed effects)	3	0.0501809	0.0843559	0.5519	13.6874	2778	8299	220.988	-0.115157	0.215519	1.051	0.891	1.241	1.051 (0.891-1.241)
73	3gRxbv	DqxT9M	cholecystitis_R9	palmitoylcarnitine (C16)	Inverse variance weighted	2	0.052054	0.127434	0.6829	13.6874	2778	8299	220.988	-0.197716	0.301824	1.053	0.821	1.352	1.053 (0.821-1.352)
74	3gRxbv	DqxT9M	cholecystitis_R9	palmitoylcarnitine (C16)	Inverse variance weighted (fixed effects)	2	0.052054	0.127434	0.6829	13.6874	2778	8299	220.988	-0.197716	0.301824	1.053	0.821	1.352	1.053 (0.821-1.352)
75	3KbVfR	DqxT9M	cholecystitis_R9	N4-acetylcytidine	MR Egger	5	-0.0726193	0.130952	0.6179	13.6874	2778	8299	220.988	-0.329284	0.184046	0.93	0.719	1.202	0.930 (0.719-1.202)
76	3KbVfR	DqxT9M	cholecystitis_R9	N4-acetylcytidine	Weighted median	5	0.0354215	0.080751	0.6609	13.6874	2778	8299	220.988	-0.12285	0.193693	1.036	0.884	1.214	1.036 (0.884-1.214)
77	3KbVfR	DqxT9M	cholecystitis_R9	N4-acetylcytidine	Inverse variance weighted	5	0.0525613	0.0649873	0.4186	13.6874	2778	8299	220.988	-0.0748138	0.179936	1.054	0.928	1.197	1.054 (0.928-1.197)
78	3KbVfR	DqxT9M	cholecystitis_R9	N4-acetylcytidine	Inverse variance weighted (fixed effects)	5	0.0525613	0.0637955	0.41	13.6874	2778	8299	220.988	-0.072478	0.1776	1.054	0.93	1.194	1.054 (0.930-1.194)
79	3va8vF	DqxT9M	cholecystitis_R9	glycolithocholate sulfate*	Inverse variance weighted	2	-0.0371348	0.0920928	0.6868	13.6874	2778	8299	220.988	-0.217637	0.143367	0.964	0.804	1.154	0.964 (0.804-1.154)
80	3va8vF	DqxT9M	cholecystitis_R9	glycolithocholate sulfate*	Inverse variance weighted (fixed effects)	2	-0.0371348	0.0920928	0.6868	13.6874	2778	8299	220.988	-0.217637	0.143367	0.964	0.804	1.154	0.964 (0.804-1.154)
81	3XDz1y	DqxT9M	cholecystitis_R9	dihomo-linolenoylcarnitine (C20:3n3 or 6)*	MR Egger	8	0.00377614	0.103113	0.972	13.6874	2778	8299	220.988	-0.198326	0.205878	1.004	0.82	1.229	1.004 (0.820-1.229)
82	3XDz1y	DqxT9M	cholecystitis_R9	dihomo-linolenoylcarnitine (C20:3n3 or 6)*	Weighted median	8	0.0173993	0.0508977	0.7325	13.6874	2778	8299	220.988	-0.0823601	0.117159	1.018	0.921	1.124	1.018 (0.921-1.124)
83	3XDz1y	DqxT9M	cholecystitis_R9	dihomo-linolenoylcarnitine (C20:3n3 or 6)*	Inverse variance weighted	8	0.0511247	0.0413226	0.216	13.6874	2778	8299	220.988	-0.0298676	0.132117	1.052	0.971	1.141	1.052 (0.971-1.141)
84	3XDz1y	DqxT9M	cholecystitis_R9	dihomo-linolenoylcarnitine (C20:3n3 or 6)*	Inverse variance weighted (fixed effects)	8	0.0511247	0.0407827	0.21	13.6874	2778	8299	220.988	-0.0288094	0.131059	1.052	0.972	1.14	1.052 (0.972-1.140)
85	3zBswK	DqxT9M	cholecystitis_R9	1-(1-enyl-palmitoyl)-2-oleoyl-GPC (P-16:0/18:1)*	MR Egger	4	-1.74633	1.25566	0.2988	13.6874	2778	8299	220.988	-4.20742	0.714762	0.174	0.015	2.044	0.174 (0.015-2.044)
86	3zBswK	DqxT9M	cholecystitis_R9	1-(1-enyl-palmitoyl)-2-oleoyl-GPC (P-16:0/18:1)*	Weighted median	4	-0.0181739	0.134651	0.8926	13.6874	2778	8299	220.988	-0.282089	0.245741	0.982	0.754	1.279	0.982 (0.754-1.279)
87	3zBswK	DqxT9M	cholecystitis_R9	1-(1-enyl-palmitoyl)-2-oleoyl-GPC (P-16:0/18:1)*	Inverse variance weighted	4	-0.0085141	0.13796	0.9508	13.6874	2778	8299	220.988	-0.278916	0.261888	0.992	0.757	1.299	0.992 (0.757-1.299)
88	3zBswK	DqxT9M	cholecystitis_R9	1-(1-enyl-palmitoyl)-2-oleoyl-GPC (P-16:0/18:1)*	Inverse variance weighted (fixed effects)	4	-0.0085141	0.10474	0.9352	13.6874	2778	8299	220.988	-0.213804	0.196776	0.992	0.808	1.217	0.992 (0.808-1.217)
89	49zwsg	DqxT9M	cholecystitis_R9	docosatrienoate (22:3n6)*	Wald ratio	1	-0.176332	0.114067	0.1221	13.6874	2778	8299	220.988	-0.399903	0.0472401	0.838	0.67	1.048	0.838 (0.670-1.048)
90	4dIcf2	DqxT9M	cholecystitis_R9	malate	Wald ratio	1	-0.179071	0.14789	0.226	13.6874	2778	8299	220.988	-0.468935	0.110792	0.836	0.626	1.117	0.836 (0.626-1.117)
91	4lvscB	DqxT9M	cholecystitis_R9	sphingomyelin (d18:2/23:0, d18:1/23:1, d17:1/24:1)*	Inverse variance weighted	2	-0.191449	0.178639	0.2838	13.6874	2778	8299	220.988	-0.541581	0.158683	0.826	0.582	1.172	0.826 (0.582-1.172)
92	4lvscB	DqxT9M	cholecystitis_R9	sphingomyelin (d18:2/23:0, d18:1/23:1, d17:1/24:1)*	Inverse variance weighted (fixed effects)	2	-0.191449	0.178639	0.2838	13.6874	2778	8299	220.988	-0.541581	0.158683	0.826	0.582	1.172	0.826 (0.582-1.172)
93	4mxFmo	DqxT9M	cholecystitis_R9	N1-methyladenosine	Wald ratio	1	-0.0785543	0.251635	0.7549	13.6874	2778	8299	220.988	-0.571758	0.414649	0.924	0.565	1.514	0.924 (0.565-1.514)
94	4o4IQm	DqxT9M	cholecystitis_R9	sphingomyelin (d18:1/20:2, d18:2/20:1, d16:1/22:2)*	MR Egger	3	0.100193	0.875678	0.9275	13.6874	2778	8299	220.988	-1.61614	1.81652	1.105	0.199	6.15	1.105 (0.199-6.150)
95	4o4IQm	DqxT9M	cholecystitis_R9	sphingomyelin (d18:1/20:2, d18:2/20:1, d16:1/22:2)*	Weighted median	3	0.15213	0.110342	0.168	13.6874	2778	8299	220.988	-0.0641406	0.368401	1.164	0.938	1.445	1.164 (0.938-1.445)
96	4o4IQm	DqxT9M	cholecystitis_R9	sphingomyelin (d18:1/20:2, d18:2/20:1, d16:1/22:2)*	Inverse variance weighted	3	0.0742969	0.127818	0.5611	13.6874	2778	8299	220.988	-0.176226	0.32482	1.077	0.838	1.384	1.077 (0.838-1.384)
97	4o4IQm	DqxT9M	cholecystitis_R9	sphingomyelin (d18:1/20:2, d18:2/20:1, d16:1/22:2)*	Inverse variance weighted (fixed effects)	3	0.0742969	0.0912304	0.4154	13.6874	2778	8299	220.988	-0.104515	0.253109	1.077	0.901	1.288	1.077 (0.901-1.288)
98	4OF1bY	DqxT9M	cholecystitis_R9	sebacate (C10-DC)	Wald ratio	1	-0.24796	0.169139	0.1426	13.6874	2778	8299	220.988	-0.579471	0.0835522	0.78	0.56	1.087	0.780 (0.560-1.087)
99	4sgfpe	DqxT9M	cholecystitis_R9	N-acetylmethionine	Wald ratio	1	0.244934	0.258128	0.3427	13.6874	2778	8299	220.988	-0.260997	0.750865	1.278	0.77	2.119	1.278 (0.770-2.119)
100	4t4G5b	DqxT9M	cholecystitis_R9	X-12112	MR Egger	5	0.0112806	0.0430242	0.8101	13.6874	2778	8299	220.988	-0.0730469	0.0956081	1.011	0.93	1.1	1.011 (0.930-1.100)
101	4t4G5b	DqxT9M	cholecystitis_R9	X-12112	Weighted median	5	0.00867642	0.0197818	0.6609	13.6874	2778	8299	220.988	-0.0300959	0.0474487	1.009	0.97	1.049	1.009 (0.970-1.049)
102	4t4G5b	DqxT9M	cholecystitis_R9	X-12112	Inverse variance weighted	5	0.00683916	0.0256749	0.79	13.6874	2778	8299	220.988	-0.0434836	0.0571619	1.007	0.957	1.059	1.007 (0.957-1.059)
103	4t4G5b	DqxT9M	cholecystitis_R9	X-12112	Inverse variance weighted (fixed effects)	5	0.00683916	0.01971	0.7286	13.6874	2778	8299	220.988	-0.0317925	0.0454708	1.007	0.969	1.047	1.007 (0.969-1.047)
104	4v893H	DqxT9M	cholecystitis_R9	choline phosphate	MR Egger	3	-0.0386057	0.360514	0.9321	13.6874	2778	8299	220.988	-0.745213	0.668002	0.962	0.475	1.95	0.962 (0.475-1.950)
105	4v893H	DqxT9M	cholecystitis_R9	choline phosphate	Weighted median	3	0.124303	0.118814	0.2955	13.6874	2778	8299	220.988	-0.108573	0.357179	1.132	0.897	1.429	1.132 (0.897-1.429)
106	4v893H	DqxT9M	cholecystitis_R9	choline phosphate	Inverse variance weighted	3	0.0965894	0.103022	0.3485	13.6874	2778	8299	220.988	-0.105334	0.298513	1.101	0.9	1.348	1.101 (0.900-1.348)
107	4v893H	DqxT9M	cholecystitis_R9	choline phosphate	Inverse variance weighted (fixed effects)	3	0.0965894	0.103022	0.3485	13.6874	2778	8299	220.988	-0.105334	0.298513	1.101	0.9	1.348	1.101 (0.900-1.348)
108	4WahYu	DqxT9M	cholecystitis_R9	1-stearoyl-GPG (18:0)	Inverse variance weighted	2	0.0521099	0.101911	0.6091	13.6874	2778	8299	220.988	-0.147636	0.251856	1.053	0.863	1.286	1.053 (0.863-1.286)
109	4WahYu	DqxT9M	cholecystitis_R9	1-stearoyl-GPG (18:0)	Inverse variance weighted (fixed effects)	2	0.0521099	0.101911	0.6091	13.6874	2778	8299	220.988	-0.147636	0.251856	1.053	0.863	1.286	1.053 (0.863-1.286)
110	4zBUow	DqxT9M	cholecystitis_R9	1-myristoyl-2-arachidonoyl-GPC (14:0/20:4)*	Inverse variance weighted	2	-0.0921128	0.0621377	0.1382	13.6874	2778	8299	220.988	-0.213903	0.0296771	0.912	0.807	1.03	0.912 (0.807-1.030)
111	4zBUow	DqxT9M	cholecystitis_R9	1-myristoyl-2-arachidonoyl-GPC (14:0/20:4)*	Inverse variance weighted (fixed effects)	2	-0.0921128	0.0621377	0.1382	13.6874	2778	8299	220.988	-0.213903	0.0296771	0.912	0.807	1.03	0.912 (0.807-1.030)
112	51AZPn	DqxT9M	cholecystitis_R9	bilirubin degradation product, C17H20N2O5 (2)**	Wald ratio	1	0.294195	0.0569484	2.39e-07	13.6874	2778	8299	220.988	0.182576	0.405814	1.342	1.2	1.501	1.342 (1.200-1.501)
113	51FHgv	DqxT9M	cholecystitis_R9	sphinganine-1-phosphate	Wald ratio	1	0.259237	0.211533	0.2204	13.6874	2778	8299	220.988	-0.155368	0.673842	1.296	0.856	1.962	1.296 (0.856-1.962)
114	554pt4	DqxT9M	cholecystitis_R9	dimethylarginine (SDMA + ADMA)	Inverse variance weighted	2	0.0975994	0.122999	0.4275	13.6874	2778	8299	220.988	-0.143478	0.338677	1.103	0.866	1.403	1.103 (0.866-1.403)
115	554pt4	DqxT9M	cholecystitis_R9	dimethylarginine (SDMA + ADMA)	Inverse variance weighted (fixed effects)	2	0.0975994	0.122999	0.4275	13.6874	2778	8299	220.988	-0.143478	0.338677	1.103	0.866	1.403	1.103 (0.866-1.403)
116	5h3PQJ	DqxT9M	cholecystitis_R9	sphingomyelin (d18:1/25:0, d19:0/24:1, d20:1/23:0, d19:1/24:0)*	Inverse variance weighted	2	0.0654565	0.0579815	0.2589	13.6874	2778	8299	220.988	-0.0481873	0.1791	1.068	0.953	1.196	1.068 (0.953-1.196)
117	5h3PQJ	DqxT9M	cholecystitis_R9	sphingomyelin (d18:1/25:0, d19:0/24:1, d20:1/23:0, d19:1/24:0)*	Inverse variance weighted (fixed effects)	2	0.0654565	0.0579815	0.2589	13.6874	2778	8299	220.988	-0.0481873	0.1791	1.068	0.953	1.196	1.068 (0.953-1.196)
118	5je4Vq	DqxT9M	cholecystitis_R9	picolinate	MR Egger	3	-0.180088	0.168376	0.4786	13.6874	2778	8299	220.988	-0.510106	0.14993	0.835	0.6	1.162	0.835 (0.600-1.162)
119	5je4Vq	DqxT9M	cholecystitis_R9	picolinate	Weighted median	3	-0.106484	0.106403	0.3169	13.6874	2778	8299	220.988	-0.315034	0.102066	0.899	0.73	1.107	0.899 (0.730-1.107)
120	5je4Vq	DqxT9M	cholecystitis_R9	picolinate	Inverse variance weighted	3	-0.103601	0.0891371	0.2451	13.6874	2778	8299	220.988	-0.278309	0.071108	0.902	0.757	1.074	0.902 (0.757-1.074)
121	5je4Vq	DqxT9M	cholecystitis_R9	picolinate	Inverse variance weighted (fixed effects)	3	-0.103601	0.0891371	0.2451	13.6874	2778	8299	220.988	-0.278309	0.071108	0.902	0.757	1.074	0.902 (0.757-1.074)
122	5l744I	DqxT9M	cholecystitis_R9	glutarylcarnitine (C5-DC)	MR Egger	9	0.0044157	0.113752	0.9701	13.6874	2778	8299	220.988	-0.218539	0.22737	1.004	0.804	1.255	1.004 (0.804-1.255)
123	5l744I	DqxT9M	cholecystitis_R9	glutarylcarnitine (C5-DC)	Weighted median	9	0.0450309	0.052622	0.3921	13.6874	2778	8299	220.988	-0.0581083	0.14817	1.046	0.944	1.16	1.046 (0.944-1.160)
124	5l744I	DqxT9M	cholecystitis_R9	glutarylcarnitine (C5-DC)	Inverse variance weighted	9	0.0324229	0.0414656	0.4343	13.6874	2778	8299	220.988	-0.0488496	0.113695	1.033	0.952	1.12	1.033 (0.952-1.120)
125	5l744I	DqxT9M	cholecystitis_R9	glutarylcarnitine (C5-DC)	Inverse variance weighted (fixed effects)	9	0.0324229	0.0414656	0.4343	13.6874	2778	8299	220.988	-0.0488496	0.113695	1.033	0.952	1.12	1.033 (0.952-1.120)
126	5Q3Rx5	DqxT9M	cholecystitis_R9	1-linoleoyl-GPC (18:2)	Inverse variance weighted	2	0.199923	0.125775	0.1119	13.6874	2778	8299	220.988	-0.0465945	0.446441	1.221	0.954	1.563	1.221 (0.954-1.563)
127	5Q3Rx5	DqxT9M	cholecystitis_R9	1-linoleoyl-GPC (18:2)	Inverse variance weighted (fixed effects)	2	0.199923	0.125775	0.1119	13.6874	2778	8299	220.988	-0.0465945	0.446441	1.221	0.954	1.563	1.221 (0.954-1.563)
128	5ZxAp9	DqxT9M	cholecystitis_R9	stearoyl sphingomyelin (d18:1/18:0)	Inverse variance weighted	2	-0.0546675	0.103989	0.5991	13.6874	2778	8299	220.988	-0.258487	0.149152	0.947	0.772	1.161	0.947 (0.772-1.161)
129	5ZxAp9	DqxT9M	cholecystitis_R9	stearoyl sphingomyelin (d18:1/18:0)	Inverse variance weighted (fixed effects)	2	-0.0546675	0.103989	0.5991	13.6874	2778	8299	220.988	-0.258487	0.149152	0.947	0.772	1.161	0.947 (0.772-1.161)
130	60vH4F	DqxT9M	cholecystitis_R9	glycerate	Wald ratio	1	0.154512	0.23203	0.5055	13.6874	2778	8299	220.988	-0.300266	0.60929	1.167	0.741	1.839	1.167 (0.741-1.839)
131	6dCiPi	DqxT9M	cholecystitis_R9	X-12714	Wald ratio	1	-0.0377658	0.100991	0.7084	13.6874	2778	8299	220.988	-0.235708	0.160176	0.963	0.79	1.174	0.963 (0.790-1.174)
132	6e9Qzd	DqxT9M	cholecystitis_R9	X-24795	Wald ratio	1	-0.165427	0.139905	0.237	13.6874	2778	8299	220.988	-0.439641	0.108787	0.848	0.644	1.115	0.848 (0.644-1.115)
133	6ez7Lz	DqxT9M	cholecystitis_R9	eicosapentaenoate (EPA; 20:5n3)	Wald ratio	1	-0.167757	0.108117	0.1208	13.6874	2778	8299	220.988	-0.379667	0.0441518	0.846	0.684	1.045	0.846 (0.684-1.045)
134	6jCklp	DqxT9M	cholecystitis_R9	dihomo-linoleoylcarnitine (C20:2)*	Inverse variance weighted	2	0.0225667	0.0762101	0.7671	13.6874	2778	8299	220.988	-0.126805	0.171939	1.023	0.881	1.188	1.023 (0.881-1.188)
135	6jCklp	DqxT9M	cholecystitis_R9	dihomo-linoleoylcarnitine (C20:2)*	Inverse variance weighted (fixed effects)	2	0.0225667	0.0762101	0.7671	13.6874	2778	8299	220.988	-0.126805	0.171939	1.023	0.881	1.188	1.023 (0.881-1.188)
136	6RC8Dt	DqxT9M	cholecystitis_R9	X-21353	Wald ratio	1	-0.0566865	0.11147	0.6111	13.6874	2778	8299	220.988	-0.275168	0.161795	0.945	0.759	1.176	0.945 (0.759-1.176)
137	6S1kc2	DqxT9M	cholecystitis_R9	myristoyl dihydrosphingomyelin (d18:0/14:0)*	Wald ratio	1	0.114271	0.126403	0.366	13.6874	2778	8299	220.988	-0.133479	0.362021	1.121	0.875	1.436	1.121 (0.875-1.436)
138	6sW7U6	DqxT9M	cholecystitis_R9	2-aminooctanoate	Inverse variance weighted	2	0.0658726	0.0507745	0.1945	13.6874	2778	8299	220.988	-0.0336454	0.165391	1.068	0.967	1.18	1.068 (0.967-1.180)
139	6sW7U6	DqxT9M	cholecystitis_R9	2-aminooctanoate	Inverse variance weighted (fixed effects)	2	0.0658726	0.0507745	0.1945	13.6874	2778	8299	220.988	-0.0336454	0.165391	1.068	0.967	1.18	1.068 (0.967-1.180)
140	6tMMVM	DqxT9M	cholecystitis_R9	betaine	MR Egger	5	-0.0907032	0.285256	0.7714	13.6874	2778	8299	220.988	-0.649804	0.468398	0.913	0.522	1.597	0.913 (0.522-1.597)
141	6tMMVM	DqxT9M	cholecystitis_R9	betaine	Weighted median	5	0.0801283	0.0782536	0.3059	13.6874	2778	8299	220.988	-0.0732488	0.233505	1.083	0.929	1.263	1.083 (0.929-1.263)
142	6tMMVM	DqxT9M	cholecystitis_R9	betaine	Inverse variance weighted	5	0.0750572	0.0650577	0.2486	13.6874	2778	8299	220.988	-0.052456	0.20257	1.078	0.949	1.225	1.078 (0.949-1.225)
143	6tMMVM	DqxT9M	cholecystitis_R9	betaine	Inverse variance weighted (fixed effects)	5	0.0750572	0.0650577	0.2486	13.6874	2778	8299	220.988	-0.052456	0.20257	1.078	0.949	1.225	1.078 (0.949-1.225)
144	6V2bgV	DqxT9M	cholecystitis_R9	p-cresol glucuronide*	Wald ratio	1	0.334465	0.210183	0.1115	13.6874	2778	8299	220.988	-0.0774934	0.746424	1.397	0.925	2.109	1.397 (0.925-2.109)
145	6xTfmf	DqxT9M	cholecystitis_R9	sulfate of piperine metabolite C18H21NO3 (1)*	Wald ratio	1	0.338776	0.241132	0.16	13.6874	2778	8299	220.988	-0.133843	0.811395	1.403	0.875	2.251	1.403 (0.875-2.251)
146	6YqFNW	DqxT9M	cholecystitis_R9	glucuronide of piperine metabolite C17H21NO3 (4)*	Wald ratio	1	-0.0107586	0.11173	0.9233	13.6874	2778	8299	220.988	-0.229748	0.208231	0.989	0.795	1.231	0.989 (0.795-1.231)
147	72IrEK	DqxT9M	cholecystitis_R9	erythritol	Wald ratio	1	0.0385074	0.104263	0.7119	13.6874	2778	8299	220.988	-0.165848	0.242863	1.039	0.847	1.275	1.039 (0.847-1.275)
148	76gOr0	DqxT9M	cholecystitis_R9	hydroxy-CMPF*	Wald ratio	1	0.106078	0.20547	0.6057	13.6874	2778	8299	220.988	-0.296643	0.508799	1.112	0.743	1.663	1.112 (0.743-1.663)
149	7B5wjQ	DqxT9M	cholecystitis_R9	undecenoylcarnitine (C11:1)	MR Egger	4	0.412212	0.235965	0.2228	13.6874	2778	8299	220.988	-0.0502795	0.874703	1.51	0.951	2.398	1.510 (0.951-2.398)
150	7B5wjQ	DqxT9M	cholecystitis_R9	undecenoylcarnitine (C11:1)	Weighted median	4	0.11054	0.0941718	0.2405	13.6874	2778	8299	220.988	-0.074037	0.295116	1.117	0.929	1.343	1.117 (0.929-1.343)
151	7B5wjQ	DqxT9M	cholecystitis_R9	undecenoylcarnitine (C11:1)	Inverse variance weighted	4	0.040145	0.089334	0.6532	13.6874	2778	8299	220.988	-0.13495	0.21524	1.041	0.874	1.24	1.041 (0.874-1.240)
152	7B5wjQ	DqxT9M	cholecystitis_R9	undecenoylcarnitine (C11:1)	Inverse variance weighted (fixed effects)	4	0.040145	0.0812397	0.6212	13.6874	2778	8299	220.988	-0.119085	0.199375	1.041	0.888	1.221	1.041 (0.888-1.221)
153	7jLs5C	DqxT9M	cholecystitis_R9	X-25109	Wald ratio	1	-0.118387	0.114281	0.3002	13.6874	2778	8299	220.988	-0.342378	0.105603	0.888	0.71	1.111	0.888 (0.710-1.111)
154	7kI0f7	DqxT9M	cholecystitis_R9	glycosyl-N-(2-hydroxynervonoyl)-sphingosine (d18:1/24:1(2OH))*	MR Egger	4	-0.275772	0.280685	0.4294	13.6874	2778	8299	220.988	-0.825913	0.27437	0.759	0.438	1.316	0.759 (0.438-1.316)
155	7kI0f7	DqxT9M	cholecystitis_R9	glycosyl-N-(2-hydroxynervonoyl)-sphingosine (d18:1/24:1(2OH))*	Weighted median	4	-0.0963944	0.0863793	0.2644	13.6874	2778	8299	220.988	-0.265698	0.072909	0.908	0.767	1.076	0.908 (0.767-1.076)
156	7kI0f7	DqxT9M	cholecystitis_R9	glycosyl-N-(2-hydroxynervonoyl)-sphingosine (d18:1/24:1(2OH))*	Inverse variance weighted	4	-0.0815299	0.10327	0.4298	13.6874	2778	8299	220.988	-0.283939	0.120879	0.922	0.753	1.128	0.922 (0.753-1.128)
157	7kI0f7	DqxT9M	cholecystitis_R9	glycosyl-N-(2-hydroxynervonoyl)-sphingosine (d18:1/24:1(2OH))*	Inverse variance weighted (fixed effects)	4	-0.0815299	0.0671667	0.2248	13.6874	2778	8299	220.988	-0.213176	0.0501168	0.922	0.808	1.051	0.922 (0.808-1.051)
158	7mgG1i	DqxT9M	cholecystitis_R9	palmitoleate (16:1n7)	Wald ratio	1	0.570313	0.2683	0.03353	13.6874	2778	8299	220.988	0.0444446	1.09618	1.769	1.045	2.993	1.769 (1.045-2.993)
159	7o8R17	DqxT9M	cholecystitis_R9	docosapentaenoate (n3 DPA; 22:5n3)	Wald ratio	1	-0.191207	0.153757	0.2137	13.6874	2778	8299	220.988	-0.49257	0.110157	0.826	0.611	1.116	0.826 (0.611-1.116)
160	7YaPxv	DqxT9M	cholecystitis_R9	X-17654	MR Egger	5	0.120332	0.123497	0.4017	13.6874	2778	8299	220.988	-0.121722	0.362386	1.128	0.885	1.437	1.128 (0.885-1.437)
161	7YaPxv	DqxT9M	cholecystitis_R9	X-17654	Weighted median	5	0.00464695	0.0582445	0.9364	13.6874	2778	8299	220.988	-0.109512	0.118806	1.005	0.896	1.126	1.005 (0.896-1.126)
162	7YaPxv	DqxT9M	cholecystitis_R9	X-17654	Inverse variance weighted	5	-0.0410557	0.0529037	0.4377	13.6874	2778	8299	220.988	-0.144747	0.0626357	0.96	0.865	1.065	0.960 (0.865-1.065)
163	7YaPxv	DqxT9M	cholecystitis_R9	X-17654	Inverse variance weighted (fixed effects)	5	-0.0410557	0.0496145	0.408	13.6874	2778	8299	220.988	-0.1383	0.0561888	0.96	0.871	1.058	0.960 (0.871-1.058)
164	7ynn4l	DqxT9M	cholecystitis_R9	thymol sulfate	Inverse variance weighted	2	-0.018246	0.148795	0.9024	13.6874	2778	8299	220.988	-0.309884	0.273392	0.982	0.734	1.314	0.982 (0.734-1.314)
165	7ynn4l	DqxT9M	cholecystitis_R9	thymol sulfate	Inverse variance weighted (fixed effects)	2	-0.018246	0.148795	0.9024	13.6874	2778	8299	220.988	-0.309884	0.273392	0.982	0.734	1.314	0.982 (0.734-1.314)
166	8DV9o5	DqxT9M	cholecystitis_R9	glycine	Inverse variance weighted	2	-0.0503916	0.040078	0.2086	13.6874	2778	8299	220.988	-0.128944	0.0281614	0.951	0.879	1.029	0.951 (0.879-1.029)
167	8DV9o5	DqxT9M	cholecystitis_R9	glycine	Inverse variance weighted (fixed effects)	2	-0.0503916	0.040078	0.2086	13.6874	2778	8299	220.988	-0.128944	0.0281614	0.951	0.879	1.029	0.951 (0.879-1.029)
168	8EQS28	DqxT9M	cholecystitis_R9	mannose	Wald ratio	1	0.140291	0.0878445	0.1103	13.6874	2778	8299	220.988	-0.0318845	0.312466	1.151	0.969	1.367	1.151 (0.969-1.367)
169	8Imj22	DqxT9M	cholecystitis_R9	palmitoyl dihydrosphingomyelin (d18:0/16:0)*	Wald ratio	1	0.239182	0.169916	0.1592	13.6874	2778	8299	220.988	-0.0938543	0.572217	1.27	0.91	1.772	1.270 (0.910-1.772)
170	8klidv	DqxT9M	cholecystitis_R9	X-26054	MR Egger	3	0.163654	0.13644	0.4424	13.6874	2778	8299	220.988	-0.103768	0.431077	1.178	0.901	1.539	1.178 (0.901-1.539)
171	8klidv	DqxT9M	cholecystitis_R9	X-26054	Weighted median	3	0.0526609	0.0453917	0.246	13.6874	2778	8299	220.988	-0.0363068	0.141629	1.054	0.964	1.152	1.054 (0.964-1.152)
172	8klidv	DqxT9M	cholecystitis_R9	X-26054	Inverse variance weighted	3	0.0399854	0.0654753	0.5414	13.6874	2778	8299	220.988	-0.0883461	0.168317	1.041	0.915	1.183	1.041 (0.915-1.183)
173	8klidv	DqxT9M	cholecystitis_R9	X-26054	Inverse variance weighted (fixed effects)	3	0.0399854	0.0436525	0.3597	13.6874	2778	8299	220.988	-0.0455736	0.125544	1.041	0.955	1.134	1.041 (0.955-1.134)
174	8OeRL1	DqxT9M	cholecystitis_R9	theobromine	Wald ratio	1	-0.341263	0.211864	0.1072	13.6874	2778	8299	220.988	-0.756517	0.0739914	0.711	0.469	1.077	0.711 (0.469-1.077)
175	8pzCxH	DqxT9M	cholecystitis_R9	1-(1-enyl-stearoyl)-2-arachidonoyl-GPE (P-18:0/20:4)*	Wald ratio	1	-0.116117	0.0767272	0.1302	13.6874	2778	8299	220.988	-0.266502	0.0342686	0.89	0.766	1.035	0.890 (0.766-1.035)
176	8QR3R0	DqxT9M	cholecystitis_R9	trans-4-hydroxyproline	Wald ratio	1	-0.530498	0.373586	0.1556	13.6874	2778	8299	220.988	-1.26273	0.201731	0.588	0.283	1.224	0.588 (0.283-1.224)
177	8RhVy9	DqxT9M	cholecystitis_R9	X-21736	Wald ratio	1	-0.171316	0.244007	0.4826	13.6874	2778	8299	220.988	-0.649571	0.306938	0.843	0.522	1.359	0.843 (0.522-1.359)
178	8XtFI7	DqxT9M	cholecystitis_R9	glucuronide of piperine metabolite C17H21NO3 (5)*	Wald ratio	1	-0.0114857	0.119281	0.9233	13.6874	2778	8299	220.988	-0.245277	0.222305	0.989	0.782	1.249	0.989 (0.782-1.249)
179	96ixNl	DqxT9M	cholecystitis_R9	pregnenediol disulfate (C21H34O8S2)*	MR Egger	5	0.0917862	0.0994686	0.4242	13.6874	2778	8299	220.988	-0.103172	0.286745	1.096	0.902	1.332	1.096 (0.902-1.332)
180	96ixNl	DqxT9M	cholecystitis_R9	pregnenediol disulfate (C21H34O8S2)*	Weighted median	5	0.122805	0.0558138	0.02779	13.6874	2778	8299	220.988	0.0134103	0.232201	1.131	1.014	1.261	1.131 (1.014-1.261)
181	96ixNl	DqxT9M	cholecystitis_R9	pregnenediol disulfate (C21H34O8S2)*	Inverse variance weighted	5	0.129187	0.0493176	0.008806	13.6874	2778	8299	220.988	0.0325248	0.22585	1.138	1.033	1.253	1.138 (1.033-1.253)
182	96ixNl	DqxT9M	cholecystitis_R9	pregnenediol disulfate (C21H34O8S2)*	Inverse variance weighted (fixed effects)	5	0.129187	0.0493176	0.008806	13.6874	2778	8299	220.988	0.0325248	0.22585	1.138	1.033	1.253	1.138 (1.033-1.253)
183	9BhyYX	DqxT9M	cholecystitis_R9	N-acetyl-1-methylhistidine*	Inverse variance weighted	2	-0.0314417	0.060972	0.6061	13.6874	2778	8299	220.988	-0.150947	0.0880635	0.969	0.86	1.092	0.969 (0.860-1.092)
184	9BhyYX	DqxT9M	cholecystitis_R9	N-acetyl-1-methylhistidine*	Inverse variance weighted (fixed effects)	2	-0.0314417	0.0300271	0.295	13.6874	2778	8299	220.988	-0.0902949	0.0274115	0.969	0.914	1.028	0.969 (0.914-1.028)
185	9ccxpH	DqxT9M	cholecystitis_R9	methylsuccinoylcarnitine	MR Egger	6	-0.241411	0.184156	0.2601	13.6874	2778	8299	220.988	-0.602357	0.119536	0.786	0.548	1.127	0.786 (0.548-1.127)
186	9ccxpH	DqxT9M	cholecystitis_R9	methylsuccinoylcarnitine	Weighted median	6	-0.0352196	0.06098	0.5636	13.6874	2778	8299	220.988	-0.154741	0.0843012	0.965	0.857	1.088	0.965 (0.857-1.088)
187	9ccxpH	DqxT9M	cholecystitis_R9	methylsuccinoylcarnitine	Inverse variance weighted	6	-0.0053721	0.0502091	0.9148	13.6874	2778	8299	220.988	-0.103782	0.0930377	0.995	0.901	1.098	0.995 (0.901-1.098)
188	9ccxpH	DqxT9M	cholecystitis_R9	methylsuccinoylcarnitine	Inverse variance weighted (fixed effects)	6	-0.0053721	0.0502091	0.9148	13.6874	2778	8299	220.988	-0.103782	0.0930377	0.995	0.901	1.098	0.995 (0.901-1.098)
189	9dDUhC	DqxT9M	cholecystitis_R9	indolepropionate	Inverse variance weighted	2	0.0796964	0.0615261	0.1952	13.6874	2778	8299	220.988	-0.0408948	0.200288	1.083	0.96	1.222	1.083 (0.960-1.222)
190	9dDUhC	DqxT9M	cholecystitis_R9	indolepropionate	Inverse variance weighted (fixed effects)	2	0.0796964	0.0615261	0.1952	13.6874	2778	8299	220.988	-0.0408948	0.200288	1.083	0.96	1.222	1.083 (0.960-1.222)
191	9hLc2X	DqxT9M	cholecystitis_R9	cis-4-decenoylcarnitine (C10:1)	MR Egger	4	-0.101676	0.114869	0.4695	13.6874	2778	8299	220.988	-0.326819	0.123467	0.903	0.721	1.131	0.903 (0.721-1.131)
192	9hLc2X	DqxT9M	cholecystitis_R9	cis-4-decenoylcarnitine (C10:1)	Weighted median	4	-0.0452957	0.0601212	0.4512	13.6874	2778	8299	220.988	-0.163133	0.0725418	0.956	0.849	1.075	0.956 (0.849-1.075)
193	9hLc2X	DqxT9M	cholecystitis_R9	cis-4-decenoylcarnitine (C10:1)	Inverse variance weighted	4	-0.0251146	0.0580273	0.6652	13.6874	2778	8299	220.988	-0.138848	0.0886189	0.975	0.87	1.093	0.975 (0.870-1.093)
194	9hLc2X	DqxT9M	cholecystitis_R9	cis-4-decenoylcarnitine (C10:1)	Inverse variance weighted (fixed effects)	4	-0.0251146	0.0580273	0.6652	13.6874	2778	8299	220.988	-0.138848	0.0886189	0.975	0.87	1.093	0.975 (0.870-1.093)
195	9mC6ZE	DqxT9M	cholecystitis_R9	vanillic acid glycine	Inverse variance weighted	2	0.0378729	0.143667	0.7921	13.6874	2778	8299	220.988	-0.243714	0.31946	1.039	0.784	1.376	1.039 (0.784-1.376)
196	9mC6ZE	DqxT9M	cholecystitis_R9	vanillic acid glycine	Inverse variance weighted (fixed effects)	2	0.0378729	0.143667	0.7921	13.6874	2778	8299	220.988	-0.243714	0.31946	1.039	0.784	1.376	1.039 (0.784-1.376)
197	9sFyuk	DqxT9M	cholecystitis_R9	bilirubin degradation product, C16H18N2O5 (2)**	Wald ratio	1	0.213281	0.0412856	2.39e-07	13.6874	2778	8299	220.988	0.132361	0.294201	1.238	1.142	1.342	1.238 (1.142-1.342)
198	9x4nEt	DqxT9M	cholecystitis_R9	1-methyl-5-imidazoleacetate	Wald ratio	1	-0.272249	0.196409	0.1657	13.6874	2778	8299	220.988	-0.657211	0.112712	0.762	0.518	1.119	0.762 (0.518-1.119)
199	9YgLhm	DqxT9M	cholecystitis_R9	5alpha-androstan-3beta,17beta-diol monosulfate (2)	Inverse variance weighted	2	0.0285187	0.0423324	0.5005	13.6874	2778	8299	220.988	-0.0544528	0.11149	1.029	0.947	1.118	1.029 (0.947-1.118)
200	9YgLhm	DqxT9M	cholecystitis_R9	5alpha-androstan-3beta,17beta-diol monosulfate (2)	Inverse variance weighted (fixed effects)	2	0.0285187	0.0355325	0.4222	13.6874	2778	8299	220.988	-0.0411251	0.0981625	1.029	0.96	1.103	1.029 (0.960-1.103)
201	AGuXRB	DqxT9M	cholecystitis_R9	2-hydroxy-3-methylvalerate	Inverse variance weighted	2	0.254659	0.131355	0.05254	13.6874	2778	8299	220.988	-0.0027973	0.512116	1.29	0.997	1.669	1.290 (0.997-1.669)
202	AGuXRB	DqxT9M	cholecystitis_R9	2-hydroxy-3-methylvalerate	Inverse variance weighted (fixed effects)	2	0.254659	0.131355	0.05254	13.6874	2778	8299	220.988	-0.0027973	0.512116	1.29	0.997	1.669	1.290 (0.997-1.669)
203	ahZcYa	DqxT9M	cholecystitis_R9	etiocholanolone glucuronide	MR Egger	5	0.00891868	0.0990824	0.9339	13.6874	2778	8299	220.988	-0.185283	0.20312	1.009	0.831	1.225	1.009 (0.831-1.225)
204	ahZcYa	DqxT9M	cholecystitis_R9	etiocholanolone glucuronide	Weighted median	5	0.0125174	0.0641648	0.8453	13.6874	2778	8299	220.988	-0.113245	0.13828	1.013	0.893	1.148	1.013 (0.893-1.148)
205	ahZcYa	DqxT9M	cholecystitis_R9	etiocholanolone glucuronide	Inverse variance weighted	5	0.0271784	0.0586648	0.6432	13.6874	2778	8299	220.988	-0.0878046	0.142161	1.028	0.916	1.153	1.028 (0.916-1.153)
206	ahZcYa	DqxT9M	cholecystitis_R9	etiocholanolone glucuronide	Inverse variance weighted (fixed effects)	5	0.0271784	0.0565616	0.6309	13.6874	2778	8299	220.988	-0.0836822	0.138039	1.028	0.92	1.148	1.028 (0.920-1.148)
207	AISUIg	DqxT9M	cholecystitis_R9	N-acetylphenylalanine	MR Egger	3	-0.077538	0.143676	0.6849	13.6874	2778	8299	220.988	-0.359142	0.204066	0.925	0.698	1.226	0.925 (0.698-1.226)
208	AISUIg	DqxT9M	cholecystitis_R9	N-acetylphenylalanine	Weighted median	3	-0.0540567	0.0412813	0.1904	13.6874	2778	8299	220.988	-0.134968	0.0268546	0.947	0.874	1.027	0.947 (0.874-1.027)
209	AISUIg	DqxT9M	cholecystitis_R9	N-acetylphenylalanine	Inverse variance weighted	3	-0.0330094	0.0622858	0.5961	13.6874	2778	8299	220.988	-0.155089	0.0890708	0.968	0.856	1.093	0.968 (0.856-1.093)
210	AISUIg	DqxT9M	cholecystitis_R9	N-acetylphenylalanine	Inverse variance weighted (fixed effects)	3	-0.0330094	0.0398535	0.4075	13.6874	2778	8299	220.988	-0.111122	0.0451034	0.968	0.895	1.046	0.968 (0.895-1.046)
211	AIuY6O	DqxT9M	cholecystitis_R9	N6-methyllysine	MR Egger	3	0.0199702	0.0567605	0.7846	13.6874	2778	8299	220.988	-0.0912803	0.131221	1.02	0.913	1.14	1.020 (0.913-1.140)
212	AIuY6O	DqxT9M	cholecystitis_R9	N6-methyllysine	Weighted median	3	0.00771436	0.0191456	0.687	13.6874	2778	8299	220.988	-0.0298111	0.0452398	1.008	0.971	1.046	1.008 (0.971-1.046)
213	AIuY6O	DqxT9M	cholecystitis_R9	N6-methyllysine	Inverse variance weighted	3	0.00570576	0.0245331	0.8161	13.6874	2778	8299	220.988	-0.042379	0.0537905	1.006	0.959	1.055	1.006 (0.959-1.055)
214	AIuY6O	DqxT9M	cholecystitis_R9	N6-methyllysine	Inverse variance weighted (fixed effects)	3	0.00570576	0.0180257	0.7516	13.6874	2778	8299	220.988	-0.0296245	0.041036	1.006	0.971	1.042	1.006 (0.971-1.042)
215	AkB2D2	DqxT9M	cholecystitis_R9	X-23974	Wald ratio	1	0.125309	0.153907	0.4155	13.6874	2778	8299	220.988	-0.176348	0.426967	1.133	0.838	1.533	1.133 (0.838-1.533)
216	alWoXB	DqxT9M	cholecystitis_R9	butyrylcarnitine (C4)	MR Egger	4	-0.0320871	0.0481642	0.5738	13.6874	2778	8299	220.988	-0.126489	0.0623148	0.968	0.881	1.064	0.968 (0.881-1.064)
217	alWoXB	DqxT9M	cholecystitis_R9	butyrylcarnitine (C4)	Weighted median	4	-0.019551	0.024143	0.4181	13.6874	2778	8299	220.988	-0.0668713	0.0277693	0.981	0.935	1.028	0.981 (0.935-1.028)
218	alWoXB	DqxT9M	cholecystitis_R9	butyrylcarnitine (C4)	Inverse variance weighted	4	-0.0187546	0.0242533	0.4394	13.6874	2778	8299	220.988	-0.0662911	0.0287819	0.981	0.936	1.029	0.981 (0.936-1.029)
219	alWoXB	DqxT9M	cholecystitis_R9	butyrylcarnitine (C4)	Inverse variance weighted (fixed effects)	4	-0.0187546	0.0242533	0.4394	13.6874	2778	8299	220.988	-0.0662911	0.0287819	0.981	0.936	1.029	0.981 (0.936-1.029)
220	amptCH	DqxT9M	cholecystitis_R9	X-21471	MR Egger	6	0.0363866	0.133622	0.7989	13.6874	2778	8299	220.988	-0.225512	0.298285	1.037	0.798	1.348	1.037 (0.798-1.348)
221	amptCH	DqxT9M	cholecystitis_R9	X-21471	Weighted median	6	0.127747	0.0616201	0.03816	13.6874	2778	8299	220.988	0.00697194	0.248523	1.136	1.007	1.282	1.136 (1.007-1.282)
222	amptCH	DqxT9M	cholecystitis_R9	X-21471	Inverse variance weighted	6	0.145528	0.0484142	0.002648	13.6874	2778	8299	220.988	0.0506361	0.24042	1.157	1.052	1.272	1.157 (1.052-1.272)
223	amptCH	DqxT9M	cholecystitis_R9	X-21471	Inverse variance weighted (fixed effects)	6	0.145528	0.0484142	0.002648	13.6874	2778	8299	220.988	0.0506361	0.24042	1.157	1.052	1.272	1.157 (1.052-1.272)
224	aOKpaX	DqxT9M	cholecystitis_R9	X-11478	Inverse variance weighted	2	0.0943336	0.0825069	0.2529	13.6874	2778	8299	220.988	-0.06738	0.256047	1.099	0.935	1.292	1.099 (0.935-1.292)
225	aOKpaX	DqxT9M	cholecystitis_R9	X-11478	Inverse variance weighted (fixed effects)	2	0.0943336	0.0825069	0.2529	13.6874	2778	8299	220.988	-0.06738	0.256047	1.099	0.935	1.292	1.099 (0.935-1.292)
226	aOWaXU	DqxT9M	cholecystitis_R9	1-lignoceroyl-GPC (24:0)	Wald ratio	1	-0.232157	0.164956	0.1593	13.6874	2778	8299	220.988	-0.555471	0.0911571	0.793	0.574	1.095	0.793 (0.574-1.095)
227	ATLvEX	DqxT9M	cholecystitis_R9	bilirubin (E,E)*	Inverse variance weighted	2	0.190164	0.0365205	1.92e-07	13.6874	2778	8299	220.988	0.118584	0.261744	1.209	1.126	1.299	1.209 (1.126-1.299)
228	ATLvEX	DqxT9M	cholecystitis_R9	bilirubin (E,E)*	Inverse variance weighted (fixed effects)	2	0.190164	0.0365205	1.92e-07	13.6874	2778	8299	220.988	0.118584	0.261744	1.209	1.126	1.299	1.209 (1.126-1.299)
229	augeMx	DqxT9M	cholecystitis_R9	N-stearoyl-sphinganine (d18:0/18:0)*	Wald ratio	1	0.181481	0.200748	0.366	13.6874	2778	8299	220.988	-0.211985	0.574947	1.199	0.809	1.777	1.199 (0.809-1.777)
230	aUjaw2	DqxT9M	cholecystitis_R9	gamma-CEHC glucuronide*	Wald ratio	1	0.157231	0.129637	0.2252	13.6874	2778	8299	220.988	-0.0968569	0.411318	1.17	0.908	1.509	1.170 (0.908-1.509)
231	AUSDbI	DqxT9M	cholecystitis_R9	X-24243	Inverse variance weighted	2	-0.165388	0.154135	0.2833	13.6874	2778	8299	220.988	-0.467493	0.136718	0.848	0.627	1.147	0.848 (0.627-1.147)
232	AUSDbI	DqxT9M	cholecystitis_R9	X-24243	Inverse variance weighted (fixed effects)	2	-0.165388	0.154135	0.2833	13.6874	2778	8299	220.988	-0.467493	0.136718	0.848	0.627	1.147	0.848 (0.627-1.147)
233	aVWI69	DqxT9M	cholecystitis_R9	glutamine conjugate of C7H12O2*	Wald ratio	1	0.216569	0.214794	0.3133	13.6874	2778	8299	220.988	-0.204428	0.637565	1.242	0.815	1.892	1.242 (0.815-1.892)
234	AxTCTk	DqxT9M	cholecystitis_R9	ceramide (d18:1/14:0, d16:1/16:0)*	Wald ratio	1	-0.163804	0.124703	0.189	13.6874	2778	8299	220.988	-0.408222	0.0806137	0.849	0.665	1.084	0.849 (0.665-1.084)
235	aYO9V1	DqxT9M	cholecystitis_R9	cysteinylglycine	MR Egger	3	0.493534	0.610264	0.5671	13.6874	2778	8299	220.988	-0.702584	1.68965	1.638	0.495	5.418	1.638 (0.495-5.418)
236	aYO9V1	DqxT9M	cholecystitis_R9	cysteinylglycine	Weighted median	3	0.00887487	0.0935905	0.9245	13.6874	2778	8299	220.988	-0.174562	0.192312	1.009	0.84	1.212	1.009 (0.840-1.212)
237	aYO9V1	DqxT9M	cholecystitis_R9	cysteinylglycine	Inverse variance weighted	3	0.0370255	0.083702	0.6582	13.6874	2778	8299	220.988	-0.12703	0.201082	1.038	0.881	1.223	1.038 (0.881-1.223)
238	aYO9V1	DqxT9M	cholecystitis_R9	cysteinylglycine	Inverse variance weighted (fixed effects)	3	0.0370255	0.083702	0.6582	13.6874	2778	8299	220.988	-0.12703	0.201082	1.038	0.881	1.223	1.038 (0.881-1.223)
239	AZnkF5	DqxT9M	cholecystitis_R9	gamma-glutamylvaline	Wald ratio	1	0.116653	0.213298	0.5844	13.6874	2778	8299	220.988	-0.30141	0.534716	1.124	0.74	1.707	1.124 (0.740-1.707)
240	b0DSgG	DqxT9M	cholecystitis_R9	linoleoyl-arachidonoyl-glycerol (18:2/20:4) [2]*	MR Egger	4	-0.0865883	0.278483	0.7853	13.6874	2778	8299	220.988	-0.632415	0.459238	0.917	0.531	1.583	0.917 (0.531-1.583)
241	b0DSgG	DqxT9M	cholecystitis_R9	linoleoyl-arachidonoyl-glycerol (18:2/20:4) [2]*	Weighted median	4	-0.105285	0.0633206	0.09637	13.6874	2778	8299	220.988	-0.229394	0.0188231	0.9	0.795	1.019	0.900 (0.795-1.019)
242	b0DSgG	DqxT9M	cholecystitis_R9	linoleoyl-arachidonoyl-glycerol (18:2/20:4) [2]*	Inverse variance weighted	4	-0.103889	0.0625641	0.09681	13.6874	2778	8299	220.988	-0.226515	0.0187368	0.901	0.797	1.019	0.901 (0.797-1.019)
243	b0DSgG	DqxT9M	cholecystitis_R9	linoleoyl-arachidonoyl-glycerol (18:2/20:4) [2]*	Inverse variance weighted (fixed effects)	4	-0.103889	0.0570207	0.06846	13.6874	2778	8299	220.988	-0.215649	0.00787169	0.901	0.806	1.008	0.901 (0.806-1.008)
244	b0J7GN	DqxT9M	cholecystitis_R9	cis-3,4-methyleneheptanoylcarnitine	MR Egger	3	0.032163	0.212519	0.9044	13.6874	2778	8299	220.988	-0.384373	0.4487	1.033	0.681	1.566	1.033 (0.681-1.566)
245	b0J7GN	DqxT9M	cholecystitis_R9	cis-3,4-methyleneheptanoylcarnitine	Weighted median	3	0.0471436	0.105996	0.6565	13.6874	2778	8299	220.988	-0.160609	0.254897	1.048	0.852	1.29	1.048 (0.852-1.290)
246	b0J7GN	DqxT9M	cholecystitis_R9	cis-3,4-methyleneheptanoylcarnitine	Inverse variance weighted	3	0.0481966	0.0954071	0.6134	13.6874	2778	8299	220.988	-0.138801	0.235195	1.049	0.87	1.265	1.049 (0.870-1.265)
247	b0J7GN	DqxT9M	cholecystitis_R9	cis-3,4-methyleneheptanoylcarnitine	Inverse variance weighted (fixed effects)	3	0.0481966	0.0954071	0.6134	13.6874	2778	8299	220.988	-0.138801	0.235195	1.049	0.87	1.265	1.049 (0.870-1.265)
248	b1GAvU	DqxT9M	cholecystitis_R9	5-hydroxylysine	MR Egger	3	0.146943	0.107756	0.4028	13.6874	2778	8299	220.988	-0.0642598	0.358145	1.158	0.938	1.431	1.158 (0.938-1.431)
249	b1GAvU	DqxT9M	cholecystitis_R9	5-hydroxylysine	Weighted median	3	0.0736618	0.04292	0.08611	13.6874	2778	8299	220.988	-0.0104613	0.157785	1.076	0.99	1.171	1.076 (0.990-1.171)
250	b1GAvU	DqxT9M	cholecystitis_R9	5-hydroxylysine	Inverse variance weighted	3	0.0497844	0.0377211	0.1869	13.6874	2778	8299	220.988	-0.0241489	0.123718	1.051	0.976	1.132	1.051 (0.976-1.132)
251	b1GAvU	DqxT9M	cholecystitis_R9	5-hydroxylysine	Inverse variance weighted (fixed effects)	3	0.0497844	0.0377211	0.1869	13.6874	2778	8299	220.988	-0.0241489	0.123718	1.051	0.976	1.132	1.051 (0.976-1.132)
252	b3qNlC	DqxT9M	cholecystitis_R9	sphingomyelin (d18:1/22:1, d18:2/22:0, d16:1/24:1)*	Inverse variance weighted	2	-0.241486	0.123544	0.05062	13.6874	2778	8299	220.988	-0.483633	0.00066065	0.785	0.617	1.001	0.785 (0.617-1.001)
253	b3qNlC	DqxT9M	cholecystitis_R9	sphingomyelin (d18:1/22:1, d18:2/22:0, d16:1/24:1)*	Inverse variance weighted (fixed effects)	2	-0.241486	0.123544	0.05062	13.6874	2778	8299	220.988	-0.483633	0.00066065	0.785	0.617	1.001	0.785 (0.617-1.001)
254	B5DQfL	DqxT9M	cholecystitis_R9	bilirubin degradation product, C16H18N2O5 (1)**	Wald ratio	1	0.206841	0.040039	2.39e-07	13.6874	2778	8299	220.988	0.128365	0.285318	1.23	1.137	1.33	1.230 (1.137-1.330)
255	B5tKGa	DqxT9M	cholecystitis_R9	1-stearoyl-GPE (18:0)	MR Egger	4	0.698601	0.320137	0.1608	13.6874	2778	8299	220.988	0.0711324	1.32607	2.011	1.074	3.766	2.011 (1.074-3.766)
256	B5tKGa	DqxT9M	cholecystitis_R9	1-stearoyl-GPE (18:0)	Weighted median	4	0.080507	0.0765907	0.2932	13.6874	2778	8299	220.988	-0.0696108	0.230625	1.084	0.933	1.259	1.084 (0.933-1.259)
257	B5tKGa	DqxT9M	cholecystitis_R9	1-stearoyl-GPE (18:0)	Inverse variance weighted	4	0.0358635	0.0855484	0.6751	13.6874	2778	8299	220.988	-0.131811	0.203538	1.037	0.877	1.226	1.037 (0.877-1.226)
258	B5tKGa	DqxT9M	cholecystitis_R9	1-stearoyl-GPE (18:0)	Inverse variance weighted (fixed effects)	4	0.0358635	0.0663481	0.5888	13.6874	2778	8299	220.988	-0.0941787	0.165906	1.037	0.91	1.18	1.037 (0.910-1.180)
259	B7qH0U	DqxT9M	cholecystitis_R9	N-acetylalanine	Wald ratio	1	0.295287	0.311194	0.3427	13.6874	2778	8299	220.988	-0.314653	0.905228	1.344	0.73	2.472	1.344 (0.730-2.472)
260	B8UNec	DqxT9M	cholecystitis_R9	androstenediol (3beta,17beta) monosulfate (2)	Inverse variance weighted	2	0.177285	0.127178	0.1633	13.6874	2778	8299	220.988	-0.0719848	0.426555	1.194	0.931	1.532	1.194 (0.931-1.532)
261	B8UNec	DqxT9M	cholecystitis_R9	androstenediol (3beta,17beta) monosulfate (2)	Inverse variance weighted (fixed effects)	2	0.177285	0.0997625	0.07556	13.6874	2778	8299	220.988	-0.0182496	0.372819	1.194	0.982	1.452	1.194 (0.982-1.452)
262	B9sphZ	DqxT9M	cholecystitis_R9	1-stearoyl-2-linoleoyl-GPI (18:0/18:2)	Inverse variance weighted	2	0.0547822	0.126595	0.6652	13.6874	2778	8299	220.988	-0.193343	0.302907	1.056	0.824	1.354	1.056 (0.824-1.354)
263	B9sphZ	DqxT9M	cholecystitis_R9	1-stearoyl-2-linoleoyl-GPI (18:0/18:2)	Inverse variance weighted (fixed effects)	2	0.0547822	0.088241	0.5347	13.6874	2778	8299	220.988	-0.11817	0.227735	1.056	0.889	1.256	1.056 (0.889-1.256)
264	BbaZfb	DqxT9M	cholecystitis_R9	N-acetyl-2-aminooctanoate*	Wald ratio	1	-0.0681467	0.051773	0.1881	13.6874	2778	8299	220.988	-0.169622	0.0333284	0.934	0.844	1.034	0.934 (0.844-1.034)
265	BcwPa4	DqxT9M	cholecystitis_R9	succinylcarnitine (C4-DC)	Inverse variance weighted	2	0.0757491	0.128391	0.5552	13.6874	2778	8299	220.988	-0.175898	0.327396	1.079	0.839	1.387	1.079 (0.839-1.387)
266	BcwPa4	DqxT9M	cholecystitis_R9	succinylcarnitine (C4-DC)	Inverse variance weighted (fixed effects)	2	0.0757491	0.128391	0.5552	13.6874	2778	8299	220.988	-0.175898	0.327396	1.079	0.839	1.387	1.079 (0.839-1.387)
267	BdYojJ	DqxT9M	cholecystitis_R9	10-undecenoate (11:1n1)	Wald ratio	1	0.0753782	0.0700576	0.282	13.6874	2778	8299	220.988	-0.0619347	0.212691	1.078	0.94	1.237	1.078 (0.940-1.237)
268	BJlx1s	DqxT9M	cholecystitis_R9	histidine betaine (hercynine)*	Inverse variance weighted	2	0.53112	0.51847	0.3056	13.6874	2778	8299	220.988	-0.485081	1.54732	1.701	0.616	4.699	1.701 (0.616-4.699)
269	BJlx1s	DqxT9M	cholecystitis_R9	histidine betaine (hercynine)*	Inverse variance weighted (fixed effects)	2	0.53112	0.143589	0.0002166	13.6874	2778	8299	220.988	0.249685	0.812555	1.701	1.284	2.254	1.701 (1.284-2.254)
270	bK8FR0	DqxT9M	cholecystitis_R9	5-dodecenoylcarnitine (C12:1)	Wald ratio	1	0.544653	0.256229	0.03353	13.6874	2778	8299	220.988	0.0424449	1.04686	1.724	1.043	2.849	1.724 (1.043-2.849)
271	BKFCwO	DqxT9M	cholecystitis_R9	hexanoylglycine	Inverse variance weighted	2	-0.0841233	0.0554396	0.1292	13.6874	2778	8299	220.988	-0.192785	0.0245384	0.919	0.825	1.025	0.919 (0.825-1.025)
272	BKFCwO	DqxT9M	cholecystitis_R9	hexanoylglycine	Inverse variance weighted (fixed effects)	2	-0.0841233	0.0554396	0.1292	13.6874	2778	8299	220.988	-0.192785	0.0245384	0.919	0.825	1.025	0.919 (0.825-1.025)
273	bkWeAC	DqxT9M	cholecystitis_R9	X-24494	MR Egger	3	-0.0709379	0.363696	0.8774	13.6874	2778	8299	220.988	-0.783782	0.641906	0.932	0.457	1.9	0.932 (0.457-1.900)
274	bkWeAC	DqxT9M	cholecystitis_R9	X-24494	Weighted median	3	-0.185001	0.139299	0.1842	13.6874	2778	8299	220.988	-0.458027	0.0880259	0.831	0.633	1.092	0.831 (0.633-1.092)
275	bkWeAC	DqxT9M	cholecystitis_R9	X-24494	Inverse variance weighted	3	-0.170547	0.121781	0.1614	13.6874	2778	8299	220.988	-0.409239	0.0681442	0.843	0.664	1.071	0.843 (0.664-1.071)
276	bkWeAC	DqxT9M	cholecystitis_R9	X-24494	Inverse variance weighted (fixed effects)	3	-0.170547	0.11647	0.1431	13.6874	2778	8299	220.988	-0.398828	0.0577333	0.843	0.671	1.059	0.843 (0.671-1.059)
277	BlZSLv	DqxT9M	cholecystitis_R9	quinolinate	Inverse variance weighted	2	-0.269754	0.12874	0.03614	13.6874	2778	8299	220.988	-0.522083	-0.0174242	0.764	0.593	0.983	0.764 (0.593-0.983)
278	BlZSLv	DqxT9M	cholecystitis_R9	quinolinate	Inverse variance weighted (fixed effects)	2	-0.269754	0.12874	0.03614	13.6874	2778	8299	220.988	-0.522083	-0.0174242	0.764	0.593	0.983	0.764 (0.593-0.983)
279	bMhlW2	DqxT9M	cholecystitis_R9	1-stearoyl-2-docosahexaenoyl-GPC (18:0/22:6)	Inverse variance weighted	2	-0.117967	0.0782105	0.1315	13.6874	2778	8299	220.988	-0.271259	0.0353257	0.889	0.762	1.036	0.889 (0.762-1.036)
280	bMhlW2	DqxT9M	cholecystitis_R9	1-stearoyl-2-docosahexaenoyl-GPC (18:0/22:6)	Inverse variance weighted (fixed effects)	2	-0.117967	0.0782105	0.1315	13.6874	2778	8299	220.988	-0.271259	0.0353257	0.889	0.762	1.036	0.889 (0.762-1.036)
281	bMsKC8	DqxT9M	cholecystitis_R9	N-palmitoylglycine	Inverse variance weighted	2	-0.0671143	0.0575139	0.2432	13.6874	2778	8299	220.988	-0.179841	0.0456129	0.935	0.835	1.047	0.935 (0.835-1.047)
282	bMsKC8	DqxT9M	cholecystitis_R9	N-palmitoylglycine	Inverse variance weighted (fixed effects)	2	-0.0671143	0.0575139	0.2432	13.6874	2778	8299	220.988	-0.179841	0.0456129	0.935	0.835	1.047	0.935 (0.835-1.047)
283	bNuP9d	DqxT9M	cholecystitis_R9	androsterone glucuronide	MR Egger	4	0.0108127	0.101538	0.9249	13.6874	2778	8299	220.988	-0.188202	0.209827	1.011	0.828	1.233	1.011 (0.828-1.233)
284	bNuP9d	DqxT9M	cholecystitis_R9	androsterone glucuronide	Weighted median	4	-0.0042019	0.0551649	0.9393	13.6874	2778	8299	220.988	-0.112325	0.103921	0.996	0.894	1.11	0.996 (0.894-1.110)
285	bNuP9d	DqxT9M	cholecystitis_R9	androsterone glucuronide	Inverse variance weighted	4	-0.0516729	0.0715364	0.4701	13.6874	2778	8299	220.988	-0.191884	0.0885385	0.95	0.825	1.093	0.950 (0.825-1.093)
286	bNuP9d	DqxT9M	cholecystitis_R9	androsterone glucuronide	Inverse variance weighted (fixed effects)	4	-0.0516729	0.0517779	0.3183	13.6874	2778	8299	220.988	-0.153158	0.0498117	0.95	0.858	1.051	0.950 (0.858-1.051)
287	bOYgqT	DqxT9M	cholecystitis_R9	phenylacetylglutamate	Wald ratio	1	0.0697794	0.137934	0.6129	13.6874	2778	8299	220.988	-0.200571	0.34013	1.072	0.818	1.405	1.072 (0.818-1.405)
288	bptWR7	DqxT9M	cholecystitis_R9	X-15523	Wald ratio	1	0.772258	0.32788	0.01851	13.6874	2778	8299	220.988	0.129612	1.4149	2.165	1.138	4.116	2.165 (1.138-4.116)
289	bPxPsn	DqxT9M	cholecystitis_R9	3-methylcytidine	Inverse variance weighted	2	-0.248207	0.164039	0.1303	13.6874	2778	8299	220.988	-0.569723	0.073309	0.78	0.566	1.076	0.780 (0.566-1.076)
290	bPxPsn	DqxT9M	cholecystitis_R9	3-methylcytidine	Inverse variance weighted (fixed effects)	2	-0.248207	0.164039	0.1303	13.6874	2778	8299	220.988	-0.569723	0.073309	0.78	0.566	1.076	0.780 (0.566-1.076)
291	bspen4	DqxT9M	cholecystitis_R9	N-acetylhistidine	MR Egger	4	0.289294	0.121247	0.1398	13.6874	2778	8299	220.988	0.0516492	0.526938	1.335	1.053	1.694	1.335 (1.053-1.694)
292	bspen4	DqxT9M	cholecystitis_R9	N-acetylhistidine	Weighted median	4	0.024522	0.0442653	0.5796	13.6874	2778	8299	220.988	-0.0622379	0.111282	1.025	0.94	1.118	1.025 (0.940-1.118)
293	bspen4	DqxT9M	cholecystitis_R9	N-acetylhistidine	Inverse variance weighted	4	0.00861489	0.0561704	0.8781	13.6874	2778	8299	220.988	-0.101479	0.118709	1.009	0.904	1.126	1.009 (0.904-1.126)
294	bspen4	DqxT9M	cholecystitis_R9	N-acetylhistidine	Inverse variance weighted (fixed effects)	4	0.00861489	0.0368363	0.8151	13.6874	2778	8299	220.988	-0.0635842	0.080814	1.009	0.938	1.084	1.009 (0.938-1.084)
295	BSx3SP	DqxT9M	cholecystitis_R9	dimethylglycine	MR Egger	4	0.0633112	0.249902	0.8237	13.6874	2778	8299	220.988	-0.426496	0.553119	1.065	0.653	1.739	1.065 (0.653-1.739)
296	BSx3SP	DqxT9M	cholecystitis_R9	dimethylglycine	Weighted median	4	0.00165697	0.0785473	0.9832	13.6874	2778	8299	220.988	-0.152296	0.15561	1.002	0.859	1.168	1.002 (0.859-1.168)
297	BSx3SP	DqxT9M	cholecystitis_R9	dimethylglycine	Inverse variance weighted	4	-0.0476804	0.0683057	0.4851	13.6874	2778	8299	220.988	-0.18156	0.0861987	0.953	0.834	1.09	0.953 (0.834-1.090)
298	BSx3SP	DqxT9M	cholecystitis_R9	dimethylglycine	Inverse variance weighted (fixed effects)	4	-0.0476804	0.0683057	0.4851	13.6874	2778	8299	220.988	-0.18156	0.0861987	0.953	0.834	1.09	0.953 (0.834-1.090)
299	BvC9o1	DqxT9M	cholecystitis_R9	3-carboxy-4-methyl-5-pentyl-2-furanpropionate (3-CMPFP)**	MR Egger	3	-0.0069643	0.218607	0.9797	13.6874	2778	8299	220.988	-0.435434	0.421505	0.993	0.647	1.524	0.993 (0.647-1.524)
300	BvC9o1	DqxT9M	cholecystitis_R9	3-carboxy-4-methyl-5-pentyl-2-furanpropionate (3-CMPFP)**	Weighted median	3	-0.0454618	0.0927711	0.6241	13.6874	2778	8299	220.988	-0.227293	0.13637	0.956	0.797	1.146	0.956 (0.797-1.146)
301	BvC9o1	DqxT9M	cholecystitis_R9	3-carboxy-4-methyl-5-pentyl-2-furanpropionate (3-CMPFP)**	Inverse variance weighted	3	-0.0584062	0.088655	0.51	13.6874	2778	8299	220.988	-0.23217	0.115358	0.943	0.793	1.122	0.943 (0.793-1.122)
302	BvC9o1	DqxT9M	cholecystitis_R9	3-carboxy-4-methyl-5-pentyl-2-furanpropionate (3-CMPFP)**	Inverse variance weighted (fixed effects)	3	-0.0584062	0.088655	0.51	13.6874	2778	8299	220.988	-0.23217	0.115358	0.943	0.793	1.122	0.943 (0.793-1.122)
303	bWFhZm	DqxT9M	cholecystitis_R9	indolin-2-one	Wald ratio	1	-0.225968	0.140287	0.1072	13.6874	2778	8299	220.988	-0.50093	0.0489936	0.798	0.606	1.05	0.798 (0.606-1.050)
304	bx5doa	DqxT9M	cholecystitis_R9	7-methylguanine	Wald ratio	1	-0.249124	0.229608	0.2779	13.6874	2778	8299	220.988	-0.699156	0.200908	0.779	0.497	1.223	0.779 (0.497-1.223)
305	bxo8WY	DqxT9M	cholecystitis_R9	gamma-glutamylcitrulline*	Inverse variance weighted	2	-0.0977176	0.148159	0.5095	13.6874	2778	8299	220.988	-0.388109	0.192674	0.907	0.678	1.212	0.907 (0.678-1.212)
306	bxo8WY	DqxT9M	cholecystitis_R9	gamma-glutamylcitrulline*	Inverse variance weighted (fixed effects)	2	-0.0977176	0.148159	0.5095	13.6874	2778	8299	220.988	-0.388109	0.192674	0.907	0.678	1.212	0.907 (0.678-1.212)
307	bYB7tu	DqxT9M	cholecystitis_R9	X-21467	MR Egger	3	0.238184	0.142854	0.3439	13.6874	2778	8299	220.988	-0.0418099	0.518178	1.269	0.959	1.679	1.269 (0.959-1.679)
308	bYB7tu	DqxT9M	cholecystitis_R9	X-21467	Weighted median	3	0.0539169	0.0592541	0.3629	13.6874	2778	8299	220.988	-0.0622211	0.170055	1.055	0.94	1.185	1.055 (0.940-1.185)
309	bYB7tu	DqxT9M	cholecystitis_R9	X-21467	Inverse variance weighted	3	0.0307837	0.0605059	0.6109	13.6874	2778	8299	220.988	-0.0878079	0.149375	1.031	0.916	1.161	1.031 (0.916-1.161)
310	bYB7tu	DqxT9M	cholecystitis_R9	X-21467	Inverse variance weighted (fixed effects)	3	0.0307837	0.0544337	0.5717	13.6874	2778	8299	220.988	-0.0759063	0.137474	1.031	0.927	1.147	1.031 (0.927-1.147)
311	bZN2Rc	DqxT9M	cholecystitis_R9	X-12847	Wald ratio	1	-0.0835133	0.162776	0.6079	13.6874	2778	8299	220.988	-0.402554	0.235528	0.92	0.669	1.266	0.920 (0.669-1.266)
312	bZtHI4	DqxT9M	cholecystitis_R9	3-methyl-2-oxobutyrate	Wald ratio	1	0.0493293	0.170151	0.7719	13.6874	2778	8299	220.988	-0.284166	0.382824	1.051	0.753	1.466	1.051 (0.753-1.466)
313	c0d5rn	DqxT9M	cholecystitis_R9	glutamine_degradant*	MR Egger	5	0.2151	0.298395	0.5231	13.6874	2778	8299	220.988	-0.369754	0.799953	1.24	0.691	2.225	1.240 (0.691-2.225)
314	c0d5rn	DqxT9M	cholecystitis_R9	glutamine_degradant*	Weighted median	5	0.0607473	0.102956	0.5552	13.6874	2778	8299	220.988	-0.141046	0.26254	1.063	0.868	1.3	1.063 (0.868-1.300)
315	c0d5rn	DqxT9M	cholecystitis_R9	glutamine_degradant*	Inverse variance weighted	5	0.0471887	0.0835892	0.5724	13.6874	2778	8299	220.988	-0.116646	0.211024	1.048	0.89	1.235	1.048 (0.890-1.235)
316	c0d5rn	DqxT9M	cholecystitis_R9	glutamine_degradant*	Inverse variance weighted (fixed effects)	5	0.0471887	0.0835892	0.5724	13.6874	2778	8299	220.988	-0.116646	0.211024	1.048	0.89	1.235	1.048 (0.890-1.235)
317	c4o1vA	DqxT9M	cholecystitis_R9	bilirubin (E,Z or Z,E)*	Wald ratio	1	0.0818702	0.112381	0.4663	13.6874	2778	8299	220.988	-0.138397	0.302138	1.085	0.871	1.353	1.085 (0.871-1.353)
318	chdNXF	DqxT9M	cholecystitis_R9	5-hydroxy-2-methylpyridine sulfate	Wald ratio	1	-0.259264	0.210551	0.2182	13.6874	2778	8299	220.988	-0.671944	0.153416	0.772	0.511	1.166	0.772 (0.511-1.166)
319	CIqayf	DqxT9M	cholecystitis_R9	alpha-ketoglutarate	Wald ratio	1	-0.172177	0.142196	0.226	13.6874	2778	8299	220.988	-0.450881	0.106527	0.842	0.637	1.112	0.842 (0.637-1.112)
320	cmtJwH	DqxT9M	cholecystitis_R9	N-acetylglycine	Inverse variance weighted	2	-0.0652969	0.0585719	0.2649	13.6874	2778	8299	220.988	-0.180098	0.0495041	0.937	0.835	1.051	0.937 (0.835-1.051)
321	cmtJwH	DqxT9M	cholecystitis_R9	N-acetylglycine	Inverse variance weighted (fixed effects)	2	-0.0652969	0.0585719	0.2649	13.6874	2778	8299	220.988	-0.180098	0.0495041	0.937	0.835	1.051	0.937 (0.835-1.051)
322	cnN8du	DqxT9M	cholecystitis_R9	1,2-dilinoleoyl-GPC (18:2/18:2)	Wald ratio	1	0.11649	0.0750759	0.1208	13.6874	2778	8299	220.988	-0.0306588	0.263639	1.124	0.97	1.302	1.124 (0.970-1.302)
323	comKnk	DqxT9M	cholecystitis_R9	1-palmitoyl-2-arachidonoyl-GPC (16:0/20:4n6)	MR Egger	3	-0.0414566	0.0772073	0.6863	13.6874	2778	8299	220.988	-0.192783	0.10987	0.959	0.825	1.116	0.959 (0.825-1.116)
324	comKnk	DqxT9M	cholecystitis_R9	1-palmitoyl-2-arachidonoyl-GPC (16:0/20:4n6)	Weighted median	3	-0.0675142	0.0379278	0.07506	13.6874	2778	8299	220.988	-0.141853	0.00682428	0.935	0.868	1.007	0.935 (0.868-1.007)
325	comKnk	DqxT9M	cholecystitis_R9	1-palmitoyl-2-arachidonoyl-GPC (16:0/20:4n6)	Inverse variance weighted	3	-0.0724554	0.0367081	0.0484	13.6874	2778	8299	220.988	-0.144403	-0.0005076	0.93	0.866	0.999	0.930 (0.866-0.999)
326	comKnk	DqxT9M	cholecystitis_R9	1-palmitoyl-2-arachidonoyl-GPC (16:0/20:4n6)	Inverse variance weighted (fixed effects)	3	-0.0724554	0.0367081	0.0484	13.6874	2778	8299	220.988	-0.144403	-0.0005076	0.93	0.866	0.999	0.930 (0.866-0.999)
327	Cq2nT0	DqxT9M	cholecystitis_R9	2-stearoyl-GPE (18:0)*	MR Egger	3	-0.375527	2.63766	0.91	13.6874	2778	8299	220.988	-5.54533	4.79428	0.687	0.004	120.817	0.687 (0.004-120.817)
328	Cq2nT0	DqxT9M	cholecystitis_R9	2-stearoyl-GPE (18:0)*	Weighted median	3	0.114454	0.131201	0.383	13.6874	2778	8299	220.988	-0.142699	0.371607	1.121	0.867	1.45	1.121 (0.867-1.450)
329	Cq2nT0	DqxT9M	cholecystitis_R9	2-stearoyl-GPE (18:0)*	Inverse variance weighted	3	0.128101	0.111947	0.2525	13.6874	2778	8299	220.988	-0.0913146	0.347517	1.137	0.913	1.416	1.137 (0.913-1.416)
330	Cq2nT0	DqxT9M	cholecystitis_R9	2-stearoyl-GPE (18:0)*	Inverse variance weighted (fixed effects)	3	0.128101	0.111947	0.2525	13.6874	2778	8299	220.988	-0.0913146	0.347517	1.137	0.913	1.416	1.137 (0.913-1.416)
331	cwkAcm	DqxT9M	cholecystitis_R9	X-21796	Inverse variance weighted	2	0.494576	0.25817	0.0554	13.6874	2778	8299	220.988	-0.0114362	1.00059	1.64	0.989	2.72	1.640 (0.989-2.720)
332	cwkAcm	DqxT9M	cholecystitis_R9	X-21796	Inverse variance weighted (fixed effects)	2	0.494576	0.107223	3.98e-06	13.6874	2778	8299	220.988	0.284419	0.704733	1.64	1.329	2.023	1.640 (1.329-2.023)
333	cWTN5x	DqxT9M	cholecystitis_R9	N-acetyl-aspartyl-glutamate (NAAG)	MR Egger	7	-0.019803	0.0151071	0.2469	13.6874	2778	8299	220.988	-0.049413	0.00980693	0.98	0.952	1.01	0.980 (0.952-1.010)
334	cWTN5x	DqxT9M	cholecystitis_R9	N-acetyl-aspartyl-glutamate (NAAG)	Weighted median	7	-0.0027974	0.00318272	0.3794	13.6874	2778	8299	220.988	-0.0090355	0.00344071	0.997	0.991	1.003	0.997 (0.991-1.003)
335	cWTN5x	DqxT9M	cholecystitis_R9	N-acetyl-aspartyl-glutamate (NAAG)	Inverse variance weighted	7	-0.0004107	0.00259125	0.8741	13.6874	2778	8299	220.988	-0.0054896	0.00466811	1	0.995	1.005	1.000 (0.995-1.005)
336	cWTN5x	DqxT9M	cholecystitis_R9	N-acetyl-aspartyl-glutamate (NAAG)	Inverse variance weighted (fixed effects)	7	-0.0004107	0.00259125	0.8741	13.6874	2778	8299	220.988	-0.0054896	0.00466811	1	0.995	1.005	1.000 (0.995-1.005)
337	CWXGOk	DqxT9M	cholecystitis_R9	lithocholate sulfate (1)	Inverse variance weighted	2	0.155299	0.164077	0.3439	13.6874	2778	8299	220.988	-0.166292	0.47689	1.168	0.847	1.611	1.168 (0.847-1.611)
338	CWXGOk	DqxT9M	cholecystitis_R9	lithocholate sulfate (1)	Inverse variance weighted (fixed effects)	2	0.155299	0.0991406	0.1172	13.6874	2778	8299	220.988	-0.0390167	0.349615	1.168	0.962	1.419	1.168 (0.962-1.419)
339	d80iHo	DqxT9M	cholecystitis_R9	creatine	Inverse variance weighted	2	0.0156159	0.270865	0.954	13.6874	2778	8299	220.988	-0.51528	0.546511	1.016	0.597	1.727	1.016 (0.597-1.727)
340	d80iHo	DqxT9M	cholecystitis_R9	creatine	Inverse variance weighted (fixed effects)	2	0.0156159	0.100388	0.8764	13.6874	2778	8299	220.988	-0.181145	0.212377	1.016	0.834	1.237	1.016 (0.834-1.237)
341	d8RfKW	DqxT9M	cholecystitis_R9	biliverdin	Wald ratio	1	0.113634	0.155983	0.4663	13.6874	2778	8299	220.988	-0.192092	0.419361	1.12	0.825	1.521	1.120 (0.825-1.521)
342	D9qi83	DqxT9M	cholecystitis_R9	X-24736	MR Egger	4	0.199189	0.239086	0.4924	13.6874	2778	8299	220.988	-0.269421	0.667798	1.22	0.764	1.95	1.220 (0.764-1.950)
343	D9qi83	DqxT9M	cholecystitis_R9	X-24736	Weighted median	4	0.0328805	0.0852239	0.6996	13.6874	2778	8299	220.988	-0.134158	0.199919	1.033	0.874	1.221	1.033 (0.874-1.221)
344	D9qi83	DqxT9M	cholecystitis_R9	X-24736	Inverse variance weighted	4	0.00711986	0.0685384	0.9173	13.6874	2778	8299	220.988	-0.127215	0.141455	1.007	0.881	1.152	1.007 (0.881-1.152)
345	D9qi83	DqxT9M	cholecystitis_R9	X-24736	Inverse variance weighted (fixed effects)	4	0.00711986	0.0685384	0.9173	13.6874	2778	8299	220.988	-0.127215	0.141455	1.007	0.881	1.152	1.007 (0.881-1.152)
346	DCkmZV	DqxT9M	cholecystitis_R9	X-25433	Inverse variance weighted	2	0.0830541	0.0721025	0.2494	13.6874	2778	8299	220.988	-0.0582668	0.224375	1.087	0.943	1.252	1.087 (0.943-1.252)
347	DCkmZV	DqxT9M	cholecystitis_R9	X-25433	Inverse variance weighted (fixed effects)	2	0.0830541	0.0721025	0.2494	13.6874	2778	8299	220.988	-0.0582668	0.224375	1.087	0.943	1.252	1.087 (0.943-1.252)
348	DDK2xN	DqxT9M	cholecystitis_R9	cytidine	Wald ratio	1	0.0944915	0.189421	0.6179	13.6874	2778	8299	220.988	-0.276773	0.465756	1.099	0.758	1.593	1.099 (0.758-1.593)
349	dEuTmy	DqxT9M	cholecystitis_R9	N-stearoyl-sphingosine (d18:1/18:0)*	Inverse variance weighted	2	0.0281591	0.102919	0.7844	13.6874	2778	8299	220.988	-0.173563	0.229881	1.029	0.841	1.258	1.029 (0.841-1.258)
350	dEuTmy	DqxT9M	cholecystitis_R9	N-stearoyl-sphingosine (d18:1/18:0)*	Inverse variance weighted (fixed effects)	2	0.0281591	0.102919	0.7844	13.6874	2778	8299	220.988	-0.173563	0.229881	1.029	0.841	1.258	1.029 (0.841-1.258)
351	deWQ3v	DqxT9M	cholecystitis_R9	androstenediol (3beta,17beta) disulfate (1)	Inverse variance weighted	2	0.161414	0.0649611	0.01296	13.6874	2778	8299	220.988	0.0340901	0.288738	1.175	1.035	1.335	1.175 (1.035-1.335)
352	deWQ3v	DqxT9M	cholecystitis_R9	androstenediol (3beta,17beta) disulfate (1)	Inverse variance weighted (fixed effects)	2	0.161414	0.0649611	0.01296	13.6874	2778	8299	220.988	0.0340901	0.288738	1.175	1.035	1.335	1.175 (1.035-1.335)
353	dft8nB	DqxT9M	cholecystitis_R9	androstenediol (3beta,17beta) disulfate (2)	MR Egger	3	0.097544	0.245739	0.7594	13.6874	2778	8299	220.988	-0.384105	0.579193	1.102	0.681	1.785	1.102 (0.681-1.785)
354	dft8nB	DqxT9M	cholecystitis_R9	androstenediol (3beta,17beta) disulfate (2)	Weighted median	3	0.0690168	0.0867542	0.4263	13.6874	2778	8299	220.988	-0.101021	0.239055	1.071	0.904	1.27	1.071 (0.904-1.270)
355	dft8nB	DqxT9M	cholecystitis_R9	androstenediol (3beta,17beta) disulfate (2)	Inverse variance weighted	3	0.0389609	0.0793526	0.6234	13.6874	2778	8299	220.988	-0.11657	0.194492	1.04	0.89	1.215	1.040 (0.890-1.215)
356	dft8nB	DqxT9M	cholecystitis_R9	androstenediol (3beta,17beta) disulfate (2)	Inverse variance weighted (fixed effects)	3	0.0389609	0.0788971	0.6214	13.6874	2778	8299	220.988	-0.115678	0.193599	1.04	0.891	1.214	1.040 (0.891-1.214)
357	dH3fie	DqxT9M	cholecystitis_R9	1,3,7-trimethylurate	Wald ratio	1	-0.0651897	0.171319	0.7036	13.6874	2778	8299	220.988	-0.400975	0.270596	0.937	0.67	1.311	0.937 (0.670-1.311)
358	dHK9D9	DqxT9M	cholecystitis_R9	deoxycholic acid glucuronide	MR Egger	3	0.0260747	0.0516217	0.7022	13.6874	2778	8299	220.988	-0.0751038	0.127253	1.026	0.928	1.136	1.026 (0.928-1.136)
359	dHK9D9	DqxT9M	cholecystitis_R9	deoxycholic acid glucuronide	Weighted median	3	0.0230147	0.027019	0.3943	13.6874	2778	8299	220.988	-0.0299425	0.0759718	1.023	0.971	1.079	1.023 (0.971-1.079)
360	dHK9D9	DqxT9M	cholecystitis_R9	deoxycholic acid glucuronide	Inverse variance weighted	3	0.0218412	0.0269269	0.4173	13.6874	2778	8299	220.988	-0.0309355	0.0746178	1.022	0.97	1.077	1.022 (0.970-1.077)
361	dHK9D9	DqxT9M	cholecystitis_R9	deoxycholic acid glucuronide	Inverse variance weighted (fixed effects)	3	0.0218412	0.0269269	0.4173	13.6874	2778	8299	220.988	-0.0309355	0.0746178	1.022	0.97	1.077	1.022 (0.970-1.077)
362	DiC0Yb	DqxT9M	cholecystitis_R9	glycochenodeoxycholate 3-sulfate	MR Egger	6	0.027654	0.269059	0.9231	13.6874	2778	8299	220.988	-0.499701	0.555009	1.028	0.607	1.742	1.028 (0.607-1.742)
363	DiC0Yb	DqxT9M	cholecystitis_R9	glycochenodeoxycholate 3-sulfate	Weighted median	6	0.15373	0.0739997	0.03776	13.6874	2778	8299	220.988	0.00869046	0.298769	1.166	1.009	1.348	1.166 (1.009-1.348)
364	DiC0Yb	DqxT9M	cholecystitis_R9	glycochenodeoxycholate 3-sulfate	Inverse variance weighted	6	0.0932046	0.107457	0.3857	13.6874	2778	8299	220.988	-0.11741	0.30382	1.098	0.889	1.355	1.098 (0.889-1.355)
365	DiC0Yb	DqxT9M	cholecystitis_R9	glycochenodeoxycholate 3-sulfate	Inverse variance weighted (fixed effects)	6	0.0932046	0.0613179	0.1285	13.6874	2778	8299	220.988	-0.0269784	0.213388	1.098	0.973	1.238	1.098 (0.973-1.238)
366	DlFT7S	DqxT9M	cholecystitis_R9	X-22520	Inverse variance weighted	2	0.159217	0.1935	0.4106	13.6874	2778	8299	220.988	-0.220043	0.538477	1.173	0.802	1.713	1.173 (0.802-1.713)
367	DlFT7S	DqxT9M	cholecystitis_R9	X-22520	Inverse variance weighted (fixed effects)	2	0.159217	0.107927	0.1401	13.6874	2778	8299	220.988	-0.0523192	0.370754	1.173	0.949	1.449	1.173 (0.949-1.449)
368	dlh0AZ	DqxT9M	cholecystitis_R9	choline	Wald ratio	1	0.154217	0.191944	0.4217	13.6874	2778	8299	220.988	-0.221993	0.530427	1.167	0.801	1.7	1.167 (0.801-1.700)
369	DMb9rf	DqxT9M	cholecystitis_R9	5alpha-pregnan-diol disulfate	Inverse variance weighted	2	0.0833272	0.160175	0.6029	13.6874	2778	8299	220.988	-0.230616	0.39727	1.087	0.794	1.488	1.087 (0.794-1.488)
370	DMb9rf	DqxT9M	cholecystitis_R9	5alpha-pregnan-diol disulfate	Inverse variance weighted (fixed effects)	2	0.0833272	0.0789036	0.2909	13.6874	2778	8299	220.988	-0.0713238	0.237978	1.087	0.931	1.269	1.087 (0.931-1.269)
371	dN1AKU	DqxT9M	cholecystitis_R9	glycoursodeoxycholic acid sulfate (1)	Inverse variance weighted	2	0.226876	0.128967	0.07855	13.6874	2778	8299	220.988	-0.0258996	0.479652	1.255	0.974	1.616	1.255 (0.974-1.616)
372	dN1AKU	DqxT9M	cholecystitis_R9	glycoursodeoxycholic acid sulfate (1)	Inverse variance weighted (fixed effects)	2	0.226876	0.106211	0.03267	13.6874	2778	8299	220.988	0.0187033	0.435049	1.255	1.019	1.545	1.255 (1.019-1.545)
373	dnfgQ0	DqxT9M	cholecystitis_R9	trans-urocanate	Wald ratio	1	0.10501	0.0768483	0.1718	13.6874	2778	8299	220.988	-0.0456124	0.255633	1.111	0.955	1.291	1.111 (0.955-1.291)
374	DnlHbT	DqxT9M	cholecystitis_R9	sphingosine	Wald ratio	1	-0.212278	0.176506	0.2291	13.6874	2778	8299	220.988	-0.558231	0.133674	0.809	0.572	1.143	0.809 (0.572-1.143)
375	DqAaH6	DqxT9M	cholecystitis_R9	X-17653	MR Egger	3	0.275865	0.320612	0.5477	13.6874	2778	8299	220.988	-0.352533	0.904264	1.318	0.703	2.47	1.318 (0.703-2.470)
376	DqAaH6	DqxT9M	cholecystitis_R9	X-17653	Weighted median	3	0.00127303	0.0776343	0.9869	13.6874	2778	8299	220.988	-0.15089	0.153436	1.001	0.86	1.166	1.001 (0.860-1.166)
377	DqAaH6	DqxT9M	cholecystitis_R9	X-17653	Inverse variance weighted	3	-0.0447401	0.0723033	0.5361	13.6874	2778	8299	220.988	-0.186454	0.0969743	0.956	0.83	1.102	0.956 (0.830-1.102)
378	DqAaH6	DqxT9M	cholecystitis_R9	X-17653	Inverse variance weighted (fixed effects)	3	-0.0447401	0.0723033	0.5361	13.6874	2778	8299	220.988	-0.186454	0.0969743	0.956	0.83	1.102	0.956 (0.830-1.102)
379	dqtpY2	DqxT9M	cholecystitis_R9	dodecadienoate (12:2)*	MR Egger	3	-0.083518	0.203539	0.7521	13.6874	2778	8299	220.988	-0.482453	0.315417	0.92	0.617	1.371	0.920 (0.617-1.371)
380	dqtpY2	DqxT9M	cholecystitis_R9	dodecadienoate (12:2)*	Weighted median	3	-0.0058014	0.109363	0.9577	13.6874	2778	8299	220.988	-0.220153	0.20855	0.994	0.802	1.232	0.994 (0.802-1.232)
381	dqtpY2	DqxT9M	cholecystitis_R9	dodecadienoate (12:2)*	Inverse variance weighted	3	-0.022122	0.100369	0.8256	13.6874	2778	8299	220.988	-0.218845	0.174601	0.978	0.803	1.191	0.978 (0.803-1.191)
382	dqtpY2	DqxT9M	cholecystitis_R9	dodecadienoate (12:2)*	Inverse variance weighted (fixed effects)	3	-0.022122	0.100369	0.8256	13.6874	2778	8299	220.988	-0.218845	0.174601	0.978	0.803	1.191	0.978 (0.803-1.191)
383	DwLT1L	DqxT9M	cholecystitis_R9	orotate	Inverse variance weighted	2	-0.0219732	0.048479	0.6504	13.6874	2778	8299	220.988	-0.116992	0.0730457	0.978	0.89	1.076	0.978 (0.890-1.076)
384	DwLT1L	DqxT9M	cholecystitis_R9	orotate	Inverse variance weighted (fixed effects)	2	-0.0219732	0.0377022	0.56	13.6874	2778	8299	220.988	-0.0958694	0.0519231	0.978	0.909	1.053	0.978 (0.909-1.053)
385	DWqbMV	DqxT9M	cholecystitis_R9	cysteine-glutathione disulfide	Wald ratio	1	0.03388	0.0760694	0.656	13.6874	2778	8299	220.988	-0.115216	0.182976	1.034	0.891	1.201	1.034 (0.891-1.201)
386	DZUKhR	DqxT9M	cholecystitis_R9	3-hydroxy-2-ethylpropionate	Inverse variance weighted	2	-0.0982221	0.133852	0.4631	13.6874	2778	8299	220.988	-0.360571	0.164127	0.906	0.697	1.178	0.906 (0.697-1.178)
387	DZUKhR	DqxT9M	cholecystitis_R9	3-hydroxy-2-ethylpropionate	Inverse variance weighted (fixed effects)	2	-0.0982221	0.133852	0.4631	13.6874	2778	8299	220.988	-0.360571	0.164127	0.906	0.697	1.178	0.906 (0.697-1.178)
388	e548P5	DqxT9M	cholecystitis_R9	glutamate	Wald ratio	1	0.0926659	0.233304	0.6912	13.6874	2778	8299	220.988	-0.36461	0.549942	1.097	0.694	1.733	1.097 (0.694-1.733)
389	E5ljXY	DqxT9M	cholecystitis_R9	X-24337	Inverse variance weighted	2	0.11119	0.0771863	0.1497	13.6874	2778	8299	220.988	-0.0400955	0.262475	1.118	0.961	1.3	1.118 (0.961-1.300)
390	E5ljXY	DqxT9M	cholecystitis_R9	X-24337	Inverse variance weighted (fixed effects)	2	0.11119	0.0771863	0.1497	13.6874	2778	8299	220.988	-0.0400955	0.262475	1.118	0.961	1.3	1.118 (0.961-1.300)
391	E5tGe0	DqxT9M	cholecystitis_R9	X-11372	Wald ratio	1	0.127972	0.17485	0.4642	13.6874	2778	8299	220.988	-0.214733	0.470677	1.137	0.807	1.601	1.137 (0.807-1.601)
392	e6Goep	DqxT9M	cholecystitis_R9	lactosyl-N-palmitoyl-sphingosine (d18:1/16:0)	MR Egger	3	-0.0868416	0.761634	0.9277	13.6874	2778	8299	220.988	-1.57964	1.40596	0.917	0.206	4.079	0.917 (0.206-4.079)
393	e6Goep	DqxT9M	cholecystitis_R9	lactosyl-N-palmitoyl-sphingosine (d18:1/16:0)	Weighted median	3	0.0589442	0.137926	0.6691	13.6874	2778	8299	220.988	-0.21139	0.329279	1.061	0.809	1.39	1.061 (0.809-1.390)
394	e6Goep	DqxT9M	cholecystitis_R9	lactosyl-N-palmitoyl-sphingosine (d18:1/16:0)	Inverse variance weighted	3	0.048151	0.117883	0.6829	13.6874	2778	8299	220.988	-0.1829	0.279202	1.049	0.833	1.322	1.049 (0.833-1.322)
395	e6Goep	DqxT9M	cholecystitis_R9	lactosyl-N-palmitoyl-sphingosine (d18:1/16:0)	Inverse variance weighted (fixed effects)	3	0.048151	0.117883	0.6829	13.6874	2778	8299	220.988	-0.1829	0.279202	1.049	0.833	1.322	1.049 (0.833-1.322)
396	e9cNOl	DqxT9M	cholecystitis_R9	2,3-dihydroxy-5-methylthio-4-pentenoate (DMTPA)*	Wald ratio	1	-0.379879	0.231085	0.1002	13.6874	2778	8299	220.988	-0.832805	0.0730482	0.684	0.435	1.076	0.684 (0.435-1.076)
397	EAhyGO	DqxT9M	cholecystitis_R9	decanoylcarnitine (C10)	MR Egger	3	-0.0773926	0.219176	0.7839	13.6874	2778	8299	220.988	-0.506977	0.352192	0.926	0.602	1.422	0.926 (0.602-1.422)
398	EAhyGO	DqxT9M	cholecystitis_R9	decanoylcarnitine (C10)	Weighted median	3	-0.0497375	0.0758991	0.5123	13.6874	2778	8299	220.988	-0.1985	0.0990247	0.951	0.82	1.104	0.951 (0.820-1.104)
399	EAhyGO	DqxT9M	cholecystitis_R9	decanoylcarnitine (C10)	Inverse variance weighted	3	-0.0049507	0.0680243	0.942	13.6874	2778	8299	220.988	-0.138278	0.128377	0.995	0.871	1.137	0.995 (0.871-1.137)
400	EAhyGO	DqxT9M	cholecystitis_R9	decanoylcarnitine (C10)	Inverse variance weighted (fixed effects)	3	-0.0049507	0.0674517	0.9415	13.6874	2778	8299	220.988	-0.137156	0.127255	0.995	0.872	1.136	0.995 (0.872-1.136)
401	EBGpQF	DqxT9M	cholecystitis_R9	N-acetylarginine	MR Egger	3	-0.041019	0.0381979	0.4773	13.6874	2778	8299	220.988	-0.115887	0.0338489	0.96	0.891	1.034	0.960 (0.891-1.034)
402	EBGpQF	DqxT9M	cholecystitis_R9	N-acetylarginine	Weighted median	3	-0.0364414	0.0281554	0.1956	13.6874	2778	8299	220.988	-0.0916261	0.0187433	0.964	0.912	1.019	0.964 (0.912-1.019)
403	EBGpQF	DqxT9M	cholecystitis_R9	N-acetylarginine	Inverse variance weighted	3	-0.0355358	0.027467	0.1957	13.6874	2778	8299	220.988	-0.0893712	0.0182996	0.965	0.915	1.018	0.965 (0.915-1.018)
404	EBGpQF	DqxT9M	cholecystitis_R9	N-acetylarginine	Inverse variance weighted (fixed effects)	3	-0.0355358	0.027467	0.1957	13.6874	2778	8299	220.988	-0.0893712	0.0182996	0.965	0.915	1.018	0.965 (0.915-1.018)
405	EbImMA	DqxT9M	cholecystitis_R9	uridine	Inverse variance weighted	2	0.204878	0.131997	0.1206	13.6874	2778	8299	220.988	-0.0538354	0.463592	1.227	0.948	1.59	1.227 (0.948-1.590)
406	EbImMA	DqxT9M	cholecystitis_R9	uridine	Inverse variance weighted (fixed effects)	2	0.204878	0.131997	0.1206	13.6874	2778	8299	220.988	-0.0538354	0.463592	1.227	0.948	1.59	1.227 (0.948-1.590)
407	EdhMp0	DqxT9M	cholecystitis_R9	indolelactate	Wald ratio	1	-0.13204	0.220432	0.5492	13.6874	2778	8299	220.988	-0.564087	0.300007	0.876	0.569	1.35	0.876 (0.569-1.350)
408	ehhxBm	DqxT9M	cholecystitis_R9	prolylglycine	Wald ratio	1	0.0562049	0.2135	0.7924	13.6874	2778	8299	220.988	-0.362255	0.474665	1.058	0.696	1.607	1.058 (0.696-1.607)
409	ejo23Y	DqxT9M	cholecystitis_R9	N-formylmethionine	Wald ratio	1	-0.0411283	0.133509	0.758	13.6874	2778	8299	220.988	-0.302806	0.220549	0.96	0.739	1.247	0.960 (0.739-1.247)
410	eQu4aM	DqxT9M	cholecystitis_R9	ferulic acid 4-sulfate	Wald ratio	1	-0.0386706	0.0748663	0.6055	13.6874	2778	8299	220.988	-0.185409	0.108067	0.962	0.831	1.114	0.962 (0.831-1.114)
411	ERGCeJ	DqxT9M	cholecystitis_R9	indole-3-carboxylate	Wald ratio	1	-0.0328346	0.170028	0.8469	13.6874	2778	8299	220.988	-0.36609	0.30042	0.968	0.693	1.35	0.968 (0.693-1.350)
412	ET0eOv	DqxT9M	cholecystitis_R9	5alpha-androstan-3alpha,17beta-diol disulfate	Wald ratio	1	0.116839	0.212374	0.5822	13.6874	2778	8299	220.988	-0.299414	0.533091	1.124	0.741	1.704	1.124 (0.741-1.704)
413	eunY89	DqxT9M	cholecystitis_R9	1-linoleoyl-GPG (18:2)*	Wald ratio	1	0.00743708	0.0717511	0.9174	13.6874	2778	8299	220.988	-0.133195	0.148069	1.007	0.875	1.16	1.007 (0.875-1.160)
414	EUpE9T	DqxT9M	cholecystitis_R9	N6,N6,N6-trimethyllysine	MR Egger	3	-0.208162	0.204953	0.4951	13.6874	2778	8299	220.988	-0.609869	0.193545	0.812	0.543	1.214	0.812 (0.543-1.214)
415	EUpE9T	DqxT9M	cholecystitis_R9	N6,N6,N6-trimethyllysine	Weighted median	3	-0.135986	0.0863992	0.1155	13.6874	2778	8299	220.988	-0.305329	0.0333563	0.873	0.737	1.034	0.873 (0.737-1.034)
416	EUpE9T	DqxT9M	cholecystitis_R9	N6,N6,N6-trimethyllysine	Inverse variance weighted	3	-0.160724	0.0913384	0.07847	13.6874	2778	8299	220.988	-0.339748	0.018299	0.852	0.712	1.018	0.852 (0.712-1.018)
417	EUpE9T	DqxT9M	cholecystitis_R9	N6,N6,N6-trimethyllysine	Inverse variance weighted (fixed effects)	3	-0.160724	0.0832249	0.05346	13.6874	2778	8299	220.988	-0.323845	0.00239648	0.852	0.723	1.002	0.852 (0.723-1.002)
418	EUuj82	DqxT9M	cholecystitis_R9	4-acetamidobutanoate	Inverse variance weighted	2	-0.14352	0.0928233	0.1221	13.6874	2778	8299	220.988	-0.325454	0.0384137	0.866	0.722	1.039	0.866 (0.722-1.039)
419	EUuj82	DqxT9M	cholecystitis_R9	4-acetamidobutanoate	Inverse variance weighted (fixed effects)	2	-0.14352	0.0744264	0.05381	13.6874	2778	8299	220.988	-0.289396	0.00235576	0.866	0.749	1.002	0.866 (0.749-1.002)
420	eWMgi2	DqxT9M	cholecystitis_R9	X-25420	Inverse variance weighted	2	0.00459756	0.231489	0.9842	13.6874	2778	8299	220.988	-0.449122	0.458317	1.005	0.638	1.581	1.005 (0.638-1.581)
421	eWMgi2	DqxT9M	cholecystitis_R9	X-25420	Inverse variance weighted (fixed effects)	2	0.00459756	0.128961	0.9716	13.6874	2778	8299	220.988	-0.248165	0.25736	1.005	0.78	1.294	1.005 (0.780-1.294)
422	ExVFPz	DqxT9M	cholecystitis_R9	5alpha-androstan-3beta,17beta-diol disulfate	MR Egger	3	-0.0067057	0.112769	0.9622	13.6874	2778	8299	220.988	-0.227734	0.214322	0.993	0.796	1.239	0.993 (0.796-1.239)
423	ExVFPz	DqxT9M	cholecystitis_R9	5alpha-androstan-3beta,17beta-diol disulfate	Weighted median	3	0.0666293	0.0545222	0.2217	13.6874	2778	8299	220.988	-0.0402342	0.173493	1.069	0.961	1.189	1.069 (0.961-1.189)
424	ExVFPz	DqxT9M	cholecystitis_R9	5alpha-androstan-3beta,17beta-diol disulfate	Inverse variance weighted	3	0.0893541	0.0748501	0.2326	13.6874	2778	8299	220.988	-0.0573521	0.23606	1.093	0.944	1.266	1.093 (0.944-1.266)
425	ExVFPz	DqxT9M	cholecystitis_R9	5alpha-androstan-3beta,17beta-diol disulfate	Inverse variance weighted (fixed effects)	3	0.0893541	0.0529139	0.09128	13.6874	2778	8299	220.988	-0.0143571	0.193065	1.093	0.986	1.213	1.093 (0.986-1.213)
426	f1Egns	DqxT9M	cholecystitis_R9	galactonate	Wald ratio	1	0.244088	0.190369	0.1998	13.6874	2778	8299	220.988	-0.129035	0.617212	1.276	0.879	1.854	1.276 (0.879-1.854)
427	f2238I	DqxT9M	cholecystitis_R9	N6,N6-dimethyllysine	Wald ratio	1	0.0124461	0.0195537	0.5244	13.6874	2778	8299	220.988	-0.0258791	0.0507713	1.013	0.974	1.052	1.013 (0.974-1.052)
428	f2bgSY	DqxT9M	cholecystitis_R9	gamma-glutamylglycine	Inverse variance weighted	2	-0.0484753	0.0476037	0.3085	13.6874	2778	8299	220.988	-0.141779	0.0448279	0.953	0.868	1.046	0.953 (0.868-1.046)
429	f2bgSY	DqxT9M	cholecystitis_R9	gamma-glutamylglycine	Inverse variance weighted (fixed effects)	2	-0.0484753	0.0476037	0.3085	13.6874	2778	8299	220.988	-0.141779	0.0448279	0.953	0.868	1.046	0.953 (0.868-1.046)
430	F9hUPK	DqxT9M	cholecystitis_R9	pregnenediol sulfate (C21H34O5S)*	MR Egger	3	-0.0272453	0.23597	0.9268	13.6874	2778	8299	220.988	-0.489748	0.435257	0.973	0.613	1.545	0.973 (0.613-1.545)
431	F9hUPK	DqxT9M	cholecystitis_R9	pregnenediol sulfate (C21H34O5S)*	Weighted median	3	-0.0217359	0.103144	0.8331	13.6874	2778	8299	220.988	-0.223898	0.180426	0.978	0.799	1.198	0.978 (0.799-1.198)
432	F9hUPK	DqxT9M	cholecystitis_R9	pregnenediol sulfate (C21H34O5S)*	Inverse variance weighted	3	-0.0161782	0.0973666	0.868	13.6874	2778	8299	220.988	-0.207017	0.17466	0.984	0.813	1.191	0.984 (0.813-1.191)
433	F9hUPK	DqxT9M	cholecystitis_R9	pregnenediol sulfate (C21H34O5S)*	Inverse variance weighted (fixed effects)	3	-0.0161782	0.0973666	0.868	13.6874	2778	8299	220.988	-0.207017	0.17466	0.984	0.813	1.191	0.984 (0.813-1.191)
434	F9x9m1	DqxT9M	cholecystitis_R9	4-cholesten-3-one	Wald ratio	1	-0.159441	0.19767	0.4199	13.6874	2778	8299	220.988	-0.546875	0.227994	0.853	0.579	1.256	0.853 (0.579-1.256)
435	FcbNdZ	DqxT9M	cholecystitis_R9	1-methyl-4-imidazoleacetate	Inverse variance weighted	2	-0.0153727	0.0612535	0.8018	13.6874	2778	8299	220.988	-0.13543	0.104684	0.985	0.873	1.11	0.985 (0.873-1.110)
436	FcbNdZ	DqxT9M	cholecystitis_R9	1-methyl-4-imidazoleacetate	Inverse variance weighted (fixed effects)	2	-0.0153727	0.0612535	0.8018	13.6874	2778	8299	220.988	-0.13543	0.104684	0.985	0.873	1.11	0.985 (0.873-1.110)
437	FDI7q0	DqxT9M	cholecystitis_R9	taurodeoxycholic acid 3-sulfate	MR Egger	4	-0.198684	0.14378	0.3011	13.6874	2778	8299	220.988	-0.480494	0.0831254	0.82	0.618	1.087	0.820 (0.618-1.087)
438	FDI7q0	DqxT9M	cholecystitis_R9	taurodeoxycholic acid 3-sulfate	Weighted median	4	0.058164	0.057399	0.3109	13.6874	2778	8299	220.988	-0.054338	0.170666	1.06	0.947	1.186	1.060 (0.947-1.186)
439	FDI7q0	DqxT9M	cholecystitis_R9	taurodeoxycholic acid 3-sulfate	Inverse variance weighted	4	0.0693031	0.0697192	0.3202	13.6874	2778	8299	220.988	-0.0673466	0.205953	1.072	0.935	1.229	1.072 (0.935-1.229)
440	FDI7q0	DqxT9M	cholecystitis_R9	taurodeoxycholic acid 3-sulfate	Inverse variance weighted (fixed effects)	4	0.0693031	0.0513368	0.177	13.6874	2778	8299	220.988	-0.031317	0.169923	1.072	0.969	1.185	1.072 (0.969-1.185)
441	feR0We	DqxT9M	cholecystitis_R9	N-oleoylserine	Inverse variance weighted	2	0.00926323	0.0792662	0.907	13.6874	2778	8299	220.988	-0.146099	0.164625	1.009	0.864	1.179	1.009 (0.864-1.179)
442	feR0We	DqxT9M	cholecystitis_R9	N-oleoylserine	Inverse variance weighted (fixed effects)	2	0.00926323	0.0792662	0.907	13.6874	2778	8299	220.988	-0.146099	0.164625	1.009	0.864	1.179	1.009 (0.864-1.179)
443	FFm1Tm	DqxT9M	cholecystitis_R9	phenylpyruvate	Inverse variance weighted	2	0.0850067	0.23019	0.7119	13.6874	2778	8299	220.988	-0.366166	0.536179	1.089	0.693	1.709	1.089 (0.693-1.709)
444	FFm1Tm	DqxT9M	cholecystitis_R9	phenylpyruvate	Inverse variance weighted (fixed effects)	2	0.0850067	0.138067	0.5381	13.6874	2778	8299	220.988	-0.185604	0.355617	1.089	0.831	1.427	1.089 (0.831-1.427)
445	fhCIxl	DqxT9M	cholecystitis_R9	cis-3,4-methyleneheptanoylglycine	MR Egger	3	-0.0876312	0.115354	0.5864	13.6874	2778	8299	220.988	-0.313725	0.138463	0.916	0.731	1.149	0.916 (0.731-1.149)
446	fhCIxl	DqxT9M	cholecystitis_R9	cis-3,4-methyleneheptanoylglycine	Weighted median	3	-0.0694854	0.0567478	0.2208	13.6874	2778	8299	220.988	-0.180711	0.0417402	0.933	0.835	1.043	0.933 (0.835-1.043)
447	fhCIxl	DqxT9M	cholecystitis_R9	cis-3,4-methyleneheptanoylglycine	Inverse variance weighted	3	-0.065408	0.0540103	0.2259	13.6874	2778	8299	220.988	-0.171268	0.0404521	0.937	0.843	1.041	0.937 (0.843-1.041)
448	fhCIxl	DqxT9M	cholecystitis_R9	cis-3,4-methyleneheptanoylglycine	Inverse variance weighted (fixed effects)	3	-0.065408	0.0540103	0.2259	13.6874	2778	8299	220.988	-0.171268	0.0404521	0.937	0.843	1.041	0.937 (0.843-1.041)
449	FK1m6V	DqxT9M	cholecystitis_R9	1-linoleoyl-2-linolenoyl-GPC (18:2/18:3)*	Wald ratio	1	0.145282	0.0936317	0.1208	13.6874	2778	8299	220.988	-0.0382364	0.3288	1.156	0.962	1.389	1.156 (0.962-1.389)
450	FkEJAv	DqxT9M	cholecystitis_R9	X-16397	Wald ratio	1	0.0438599	0.180265	0.8078	13.6874	2778	8299	220.988	-0.309459	0.397178	1.045	0.734	1.488	1.045 (0.734-1.488)
451	fknW3V	DqxT9M	cholecystitis_R9	1-arachidonylglycerol (20:4)	Wald ratio	1	-0.121925	0.081921	0.1367	13.6874	2778	8299	220.988	-0.28249	0.03864	0.885	0.754	1.039	0.885 (0.754-1.039)
452	FLAJWH	DqxT9M	cholecystitis_R9	3-methoxytyrosine	MR Egger	6	0.164329	0.188169	0.4318	13.6874	2778	8299	220.988	-0.204483	0.533141	1.179	0.815	1.704	1.179 (0.815-1.704)
453	FLAJWH	DqxT9M	cholecystitis_R9	3-methoxytyrosine	Weighted median	6	0.184881	0.0935414	0.0481	13.6874	2778	8299	220.988	0.00154018	0.368222	1.203	1.002	1.445	1.203 (1.002-1.445)
454	FLAJWH	DqxT9M	cholecystitis_R9	3-methoxytyrosine	Inverse variance weighted	6	0.155952	0.0766102	0.04179	13.6874	2778	8299	220.988	0.00579561	0.306108	1.169	1.006	1.358	1.169 (1.006-1.358)
455	FLAJWH	DqxT9M	cholecystitis_R9	3-methoxytyrosine	Inverse variance weighted (fixed effects)	6	0.155952	0.0766102	0.04179	13.6874	2778	8299	220.988	0.00579561	0.306108	1.169	1.006	1.358	1.169 (1.006-1.358)
456	FoPpVA	DqxT9M	cholecystitis_R9	1-(1-enyl-palmitoyl)-2-arachidonoyl-GPE (P-16:0/20:4)*	Wald ratio	1	0.19282	0.15158	0.2033	13.6874	2778	8299	220.988	-0.104276	0.489917	1.213	0.901	1.632	1.213 (0.901-1.632)
457	fOPYLk	DqxT9M	cholecystitis_R9	1,3-dimethylurate	Wald ratio	1	0.0580247	0.218221	0.7903	13.6874	2778	8299	220.988	-0.369688	0.485737	1.06	0.691	1.625	1.060 (0.691-1.625)
458	fOSjWG	DqxT9M	cholecystitis_R9	methylsuccinate	Wald ratio	1	-0.0447497	0.0645716	0.4883	13.6874	2778	8299	220.988	-0.17131	0.0818105	0.956	0.843	1.085	0.956 (0.843-1.085)
459	FPOHET	DqxT9M	cholecystitis_R9	orotidine	Wald ratio	1	-0.056837	0.0451757	0.2083	13.6874	2778	8299	220.988	-0.145381	0.0317072	0.945	0.865	1.032	0.945 (0.865-1.032)
460	FvF0LK	DqxT9M	cholecystitis_R9	X-17357	MR Egger	4	-0.368608	0.258923	0.2906	13.6874	2778	8299	220.988	-0.876097	0.138882	0.692	0.416	1.149	0.692 (0.416-1.149)
461	FvF0LK	DqxT9M	cholecystitis_R9	X-17357	Weighted median	4	0.0254213	0.081143	0.7541	13.6874	2778	8299	220.988	-0.133619	0.184462	1.026	0.875	1.203	1.026 (0.875-1.203)
462	FvF0LK	DqxT9M	cholecystitis_R9	X-17357	Inverse variance weighted	4	0.0400956	0.0698842	0.5661	13.6874	2778	8299	220.988	-0.0968776	0.177069	1.041	0.908	1.194	1.041 (0.908-1.194)
463	FvF0LK	DqxT9M	cholecystitis_R9	X-17357	Inverse variance weighted (fixed effects)	4	0.0400956	0.0697269	0.5653	13.6874	2778	8299	220.988	-0.0965692	0.17676	1.041	0.908	1.193	1.041 (0.908-1.193)
464	G7Dn4x	DqxT9M	cholecystitis_R9	X-12100	MR Egger	3	-0.278238	0.473348	0.6617	13.6874	2778	8299	220.988	-1.206	0.649525	0.757	0.299	1.915	0.757 (0.299-1.915)
465	G7Dn4x	DqxT9M	cholecystitis_R9	X-12100	Weighted median	3	-0.204658	0.128121	0.1102	13.6874	2778	8299	220.988	-0.455775	0.0464582	0.815	0.634	1.048	0.815 (0.634-1.048)
466	G7Dn4x	DqxT9M	cholecystitis_R9	X-12100	Inverse variance weighted	3	-0.189402	0.113009	0.09374	13.6874	2778	8299	220.988	-0.410899	0.0320953	0.827	0.663	1.033	0.827 (0.663-1.033)
467	G7Dn4x	DqxT9M	cholecystitis_R9	X-12100	Inverse variance weighted (fixed effects)	3	-0.189402	0.113009	0.09374	13.6874	2778	8299	220.988	-0.410899	0.0320953	0.827	0.663	1.033	0.827 (0.663-1.033)
468	gAGoId	DqxT9M	cholecystitis_R9	X-12851	Wald ratio	1	0.261651	0.250501	0.2962	13.6874	2778	8299	220.988	-0.229331	0.752633	1.299	0.795	2.123	1.299 (0.795-2.123)
469	GAS8Ul	DqxT9M	cholecystitis_R9	phenyllactate (PLA)	Wald ratio	1	-0.0573393	0.0930103	0.5376	13.6874	2778	8299	220.988	-0.23964	0.124961	0.944	0.787	1.133	0.944 (0.787-1.133)
470	gcRbVN	DqxT9M	cholecystitis_R9	(R)-3-hydroxybutyrylcarnitine	Wald ratio	1	0.0244083	0.250968	0.9225	13.6874	2778	8299	220.988	-0.467488	0.516305	1.025	0.627	1.676	1.025 (0.627-1.676)
471	GduhWa	DqxT9M	cholecystitis_R9	1-palmitoyl-GPG (16:0)*	Inverse variance weighted	2	0.107859	0.0870106	0.2151	13.6874	2778	8299	220.988	-0.062682	0.2784	1.114	0.939	1.321	1.114 (0.939-1.321)
472	GduhWa	DqxT9M	cholecystitis_R9	1-palmitoyl-GPG (16:0)*	Inverse variance weighted (fixed effects)	2	0.107859	0.0870106	0.2151	13.6874	2778	8299	220.988	-0.062682	0.2784	1.114	0.939	1.321	1.114 (0.939-1.321)
473	GdzxVD	DqxT9M	cholecystitis_R9	X-26111	Inverse variance weighted	2	0.00858399	0.0843863	0.919	13.6874	2778	8299	220.988	-0.156813	0.173981	1.009	0.855	1.19	1.009 (0.855-1.190)
474	GdzxVD	DqxT9M	cholecystitis_R9	X-26111	Inverse variance weighted (fixed effects)	2	0.00858399	0.0843863	0.919	13.6874	2778	8299	220.988	-0.156813	0.173981	1.009	0.855	1.19	1.009 (0.855-1.190)
475	GI0j98	DqxT9M	cholecystitis_R9	campesterol	Inverse variance weighted	2	-0.513714	0.249566	0.03955	13.6874	2778	8299	220.988	-1.00286	-0.0245643	0.598	0.367	0.976	0.598 (0.367-0.976)
476	GI0j98	DqxT9M	cholecystitis_R9	campesterol	Inverse variance weighted (fixed effects)	2	-0.513714	0.0620252	1.21e-16	13.6874	2778	8299	220.988	-0.635284	-0.392145	0.598	0.53	0.676	0.598 (0.530-0.676)
477	gmQI8B	DqxT9M	cholecystitis_R9	indoleacetylglutamine	MR Egger	3	-0.0855448	0.159616	0.6868	13.6874	2778	8299	220.988	-0.398392	0.227303	0.918	0.671	1.255	0.918 (0.671-1.255)
478	gmQI8B	DqxT9M	cholecystitis_R9	indoleacetylglutamine	Weighted median	3	-0.0551763	0.068182	0.4184	13.6874	2778	8299	220.988	-0.188813	0.0784605	0.946	0.828	1.082	0.946 (0.828-1.082)
479	gmQI8B	DqxT9M	cholecystitis_R9	indoleacetylglutamine	Inverse variance weighted	3	-0.0521731	0.0631978	0.4091	13.6874	2778	8299	220.988	-0.176041	0.0716945	0.949	0.839	1.074	0.949 (0.839-1.074)
480	gmQI8B	DqxT9M	cholecystitis_R9	indoleacetylglutamine	Inverse variance weighted (fixed effects)	3	-0.0521731	0.0631978	0.4091	13.6874	2778	8299	220.988	-0.176041	0.0716945	0.949	0.839	1.074	0.949 (0.839-1.074)
481	GO7TxM	DqxT9M	cholecystitis_R9	ascorbic acid 2-sulfate	Wald ratio	1	-0.0347303	0.198141	0.8609	13.6874	2778	8299	220.988	-0.423086	0.353625	0.966	0.655	1.424	0.966 (0.655-1.424)
482	grSbtd	DqxT9M	cholecystitis_R9	N2,N5-diacetylornithine	Wald ratio	1	-0.0865928	0.0667178	0.1943	13.6874	2778	8299	220.988	-0.21736	0.0441741	0.917	0.805	1.045	0.917 (0.805-1.045)
483	GSDWjT	DqxT9M	cholecystitis_R9	X-11849	Wald ratio	1	0.00979215	0.17953	0.9565	13.6874	2778	8299	220.988	-0.342087	0.361671	1.01	0.71	1.436	1.010 (0.710-1.436)
484	gUw6kN	DqxT9M	cholecystitis_R9	threonine	MR Egger	3	-2.25596	1.78757	0.4266	13.6874	2778	8299	220.988	-5.7596	1.24769	0.105	0.003	3.482	0.105 (0.003-3.482)
485	gUw6kN	DqxT9M	cholecystitis_R9	threonine	Weighted median	3	0.239329	0.13917	0.08549	13.6874	2778	8299	220.988	-0.0334445	0.512103	1.27	0.967	1.669	1.270 (0.967-1.669)
486	gUw6kN	DqxT9M	cholecystitis_R9	threonine	Inverse variance weighted	3	0.172423	0.116099	0.1375	13.6874	2778	8299	220.988	-0.0551306	0.399977	1.188	0.946	1.492	1.188 (0.946-1.492)
487	gUw6kN	DqxT9M	cholecystitis_R9	threonine	Inverse variance weighted (fixed effects)	3	0.172423	0.116099	0.1375	13.6874	2778	8299	220.988	-0.0551306	0.399977	1.188	0.946	1.492	1.188 (0.946-1.492)
488	GWazgw	DqxT9M	cholecystitis_R9	sphingomyelin (d18:0/20:0, d16:0/22:0)*	MR Egger	4	0.286128	0.143382	0.1841	13.6874	2778	8299	220.988	0.00509892	0.567157	1.331	1.005	1.763	1.331 (1.005-1.763)
489	GWazgw	DqxT9M	cholecystitis_R9	sphingomyelin (d18:0/20:0, d16:0/22:0)*	Weighted median	4	-0.0443157	0.0708115	0.5314	13.6874	2778	8299	220.988	-0.183106	0.0944748	0.957	0.833	1.099	0.957 (0.833-1.099)
490	GWazgw	DqxT9M	cholecystitis_R9	sphingomyelin (d18:0/20:0, d16:0/22:0)*	Inverse variance weighted	4	-0.042257	0.100965	0.6756	13.6874	2778	8299	220.988	-0.240149	0.155635	0.959	0.787	1.168	0.959 (0.787-1.168)
491	GWazgw	DqxT9M	cholecystitis_R9	sphingomyelin (d18:0/20:0, d16:0/22:0)*	Inverse variance weighted (fixed effects)	4	-0.042257	0.0653708	0.518	13.6874	2778	8299	220.988	-0.170384	0.0858697	0.959	0.843	1.09	0.959 (0.843-1.090)
492	GwPgEU	DqxT9M	cholecystitis_R9	androsterone sulfate	MR Egger	6	0.0216526	0.0407942	0.6237	13.6874	2778	8299	220.988	-0.058304	0.101609	1.022	0.943	1.107	1.022 (0.943-1.107)
493	GwPgEU	DqxT9M	cholecystitis_R9	androsterone sulfate	Weighted median	6	0.0225166	0.0246765	0.3615	13.6874	2778	8299	220.988	-0.0258493	0.0708824	1.023	0.974	1.073	1.023 (0.974-1.073)
494	GwPgEU	DqxT9M	cholecystitis_R9	androsterone sulfate	Inverse variance weighted	6	0.0225711	0.0301768	0.4545	13.6874	2778	8299	220.988	-0.0365755	0.0817177	1.023	0.964	1.085	1.023 (0.964-1.085)
495	GwPgEU	DqxT9M	cholecystitis_R9	androsterone sulfate	Inverse variance weighted (fixed effects)	6	0.0225711	0.0249038	0.3648	13.6874	2778	8299	220.988	-0.0262404	0.0713826	1.023	0.974	1.074	1.023 (0.974-1.074)
496	gz6xqd	DqxT9M	cholecystitis_R9	1-(1-enyl-palmitoyl)-2-palmitoyl-GPC (P-16:0/16:0)*	MR Egger	4	0.143177	0.1773	0.5041	13.6874	2778	8299	220.988	-0.204331	0.490686	1.154	0.815	1.633	1.154 (0.815-1.633)
497	gz6xqd	DqxT9M	cholecystitis_R9	1-(1-enyl-palmitoyl)-2-palmitoyl-GPC (P-16:0/16:0)*	Weighted median	4	0.0702545	0.0578798	0.2248	13.6874	2778	8299	220.988	-0.0431899	0.183699	1.073	0.958	1.202	1.073 (0.958-1.202)
498	gz6xqd	DqxT9M	cholecystitis_R9	1-(1-enyl-palmitoyl)-2-palmitoyl-GPC (P-16:0/16:0)*	Inverse variance weighted	4	0.0518603	0.068978	0.4521	13.6874	2778	8299	220.988	-0.0833365	0.187057	1.053	0.92	1.206	1.053 (0.920-1.206)
499	gz6xqd	DqxT9M	cholecystitis_R9	1-(1-enyl-palmitoyl)-2-palmitoyl-GPC (P-16:0/16:0)*	Inverse variance weighted (fixed effects)	4	0.0518603	0.0514034	0.313	13.6874	2778	8299	220.988	-0.0488903	0.152611	1.053	0.952	1.165	1.053 (0.952-1.165)
500	H3WceH	DqxT9M	cholecystitis_R9	1-stearoyl-2-arachidonoyl-GPI (18:0/20:4)	MR Egger	4	-0.218904	0.225598	0.4342	13.6874	2778	8299	220.988	-0.661077	0.223269	0.803	0.516	1.25	0.803 (0.516-1.250)
501	H3WceH	DqxT9M	cholecystitis_R9	1-stearoyl-2-arachidonoyl-GPI (18:0/20:4)	Weighted median	4	-0.0819292	0.073214	0.2631	13.6874	2778	8299	220.988	-0.225429	0.0615703	0.921	0.798	1.064	0.921 (0.798-1.064)
502	H3WceH	DqxT9M	cholecystitis_R9	1-stearoyl-2-arachidonoyl-GPI (18:0/20:4)	Inverse variance weighted	4	-0.0664997	0.0650871	0.3069	13.6874	2778	8299	220.988	-0.19407	0.0610709	0.936	0.824	1.063	0.936 (0.824-1.063)
503	H3WceH	DqxT9M	cholecystitis_R9	1-stearoyl-2-arachidonoyl-GPI (18:0/20:4)	Inverse variance weighted (fixed effects)	4	-0.0664997	0.0650871	0.3069	13.6874	2778	8299	220.988	-0.19407	0.0610709	0.936	0.824	1.063	0.936 (0.824-1.063)
504	HALZLQ	DqxT9M	cholecystitis_R9	N-acetylasparagine	Inverse variance weighted	2	-0.0404025	0.0290496	0.1643	13.6874	2778	8299	220.988	-0.0973398	0.0165347	0.96	0.907	1.017	0.960 (0.907-1.017)
505	HALZLQ	DqxT9M	cholecystitis_R9	N-acetylasparagine	Inverse variance weighted (fixed effects)	2	-0.0404025	0.0256498	0.1152	13.6874	2778	8299	220.988	-0.0906762	0.00987111	0.96	0.913	1.01	0.960 (0.913-1.010)
506	hBAByC	DqxT9M	cholecystitis_R9	1-palmitoyl-2-oleoyl-GPE (16:0/18:1)	MR Egger	6	0.116683	0.186878	0.5662	13.6874	2778	8299	220.988	-0.249597	0.482964	1.124	0.779	1.621	1.124 (0.779-1.621)
507	hBAByC	DqxT9M	cholecystitis_R9	1-palmitoyl-2-oleoyl-GPE (16:0/18:1)	Weighted median	6	0.0787845	0.0608172	0.1952	13.6874	2778	8299	220.988	-0.0404173	0.197986	1.082	0.96	1.219	1.082 (0.960-1.219)
[truncated: 956 more rows]

## Sheet: 3_estimates_Cholecys_UKBB
	id.exposure	id.outcome	outcome	exposure	method	nsnp	b	se	pval	nsnps	samplesize	meanF	lo_ci	up_ci	or	or_lci95	or_uci95	OR_CI
[truncated: 1,485 more rows]

[truncated: 26 more sheets: 4_estimates_cholelith_R9, 5_estimates_cholelith_UKBB, 6_estimates_cholelith_acut_UKBB, 7_estimates_cholelith_otheUKBB, 8_pleiotropy_cholecystitis_R9, 9_pleiotropy_cholecystitis_UKBB, 10_pleiotropy_cholelithiasis_R9, 11_pleiotropy_cholelithiasis_UK, 12_pleio_chole_acute_UKBB, 13_pleio_chole_other_UKBB, 14_het_cholecystitis_R9, 15_het_cholecystitis_UKBB, 16_het_cholelithiasis_R9, 17_het_cholelithiasis_UKBB, 18_het_chole_acute_UKBB, 19_het_other_acute_UKBB, 20_SNPs_cholecystitis_R9, 21_SNPs_cholecystitis_UKBB, 22_SNPs_cholelithiasis_R9, 23_SNPs_cholelithiasis_UKBB …]
